# Supplementary material for: Deep sequencing of candidate genes identified 14 variants associated with smoking abstinence in an ethnically diverse sample
Source: Sci Rep. 2024 Mar 16;14:6385. doi: 10.1038/s41598-024-56750-7 (PMC10944542; doi:10.1038/s41598-024-56750-7)
Supplement: Supplementary file 1 — Supplementary Information 1. [file 41598_2024_56750_MOESM1_ESM.xlsx]

## Sheet: map_snp_gene2
uploaded_variation	location	minor allele	consequence	impact	symbol
rs12548176	8:34874809-34874809	G	intergenic_variant	MODIFIER
rs185289	5:159335852-159335852	C	intergenic_variant	MODIFIER
rs7856830	9:136457146-136457146	T	intergenic_variant	MODIFIER
rs5990417	X:95079870-95079870	A	intergenic_variant	MODIFIER
rs10008749	4:40365550-40365550	G	regulatory_region_variant	MODIFIER
rs10505561	8:131746125-131746125	T	intergenic_variant	MODIFIER
rs6139359	20:4192444-4192444	C	intergenic_variant	MODIFIER
rs7375998	4:3789961-3789961	G	intergenic_variant	MODIFIER
rs147377454	19:41479133-41479133	A	intergenic_variant	MODIFIER
rs190134613	19:41490550-41490550	A	intergenic_variant	MODIFIER
rs28434522	4:3799787-3799787	A	intergenic_variant	MODIFIER
rs144280740	19:41540972-41540972	T	intergenic_variant	MODIFIER
rs1181140	5:148280822-148280822	C	intergenic_variant	MODIFIER
rs17395886	4:162279385-162279385	A	intergenic_variant	MODIFIER
rs2748490	6:146329681-146329681	T	intergenic_variant	MODIFIER
rs10073158	5:148297134-148297134	A	intergenic_variant	MODIFIER
rs34703448	11:113832657-113832657	G	intergenic_variant	MODIFIER
rs10109855	8:34808776-34808776	G	intergenic_variant	MODIFIER
rs73142290	4:40298198-40298198	T	intergenic_variant	MODIFIER
rs76495043	4:40286558-40286558	T	intergenic_variant	MODIFIER
rs9809768	3:113962275-113962275	C	intergenic_variant	MODIFIER
rs11780906	8:131765265-131765265	C	intergenic_variant	MODIFIER
rs2395161	HSCHR6_MHC_COX:32335960-32335960	A	intergenic_variant	MODIFIER
rs2082494	19:41477254-41477254	T	regulatory_region_variant	MODIFIER
rs9409872	9:136458311-136458311	G	regulatory_region_variant	MODIFIER
rs79782030	15:32316247-32316247	C	intergenic_variant	MODIFIER
rs146538911	19:41481002-41481002	G	intergenic_variant	MODIFIER
rs140161020	19:41485855-41485855	A	intergenic_variant	MODIFIER
rs79620049	5:159309201-159309201	A	intergenic_variant	MODIFIER
rs2055831	8:131769694-131769694	T	intergenic_variant	MODIFIER
rs117451320	19:41488124-41488124	G	intergenic_variant	MODIFIER
rs72829189	5:148292576-148292576	C	intergenic_variant	MODIFIER
rs10787518	10:115821878-115821878	A	regulatory_region_variant	MODIFIER
rs62459972	7:45605254-45605254	T	intergenic_variant	MODIFIER
rs1080235	19:41538738-41538738	A	intergenic_variant	MODIFIER
rs1808002	19:41485194-41485194	T	intergenic_variant	MODIFIER
rs4917676	10:115822543-115822543	A	intergenic_variant	MODIFIER
rs251941	5:174817000-174817000	C	intergenic_variant	MODIFIER
rs17315679	8:131753449-131753449	G	intergenic_variant	MODIFIER
rs145273754	19:41484735-41484735	T	intergenic_variant	MODIFIER
rs10819621	HG1502_PATCH:133005532-133005532	T	intergenic_variant	MODIFIER
rs13258346	8:26776330-26776330	A	intergenic_variant	MODIFIER
rs3025332	9:136468402-136468402	T	regulatory_region_variant	MODIFIER
rs10835362	11:28626786-28626786	A	intergenic_variant	MODIFIER
rs7259758	19:41491087-41491087	T	intergenic_variant	MODIFIER
rs12519780	5:148292686-148292686	A	intergenic_variant	MODIFIER
rs145340105	19:41540982-41540982	G	intergenic_variant	MODIFIER
rs148155278	19:41542952-41542952	A	intergenic_variant	MODIFIER
rs17591295	6:160752884-160752884	A	intergenic_variant	MODIFIER
rs10870062	9:80808431-80808431	G	intergenic_variant	MODIFIER
rs1235695	20:4186032-4186032	T	intergenic_variant	MODIFIER
rs56194122	19:41486712-41486712	G	intergenic_variant	MODIFIER
rs6076649	20:4258071-4258071	G	intergenic_variant	MODIFIER
rs146666608	19:41540885-41540885	C	intergenic_variant	MODIFIER
rs11957895	5:148216692-148216692	C	intergenic_variant	MODIFIER
rs941796	20:40290806-40290806	C	intergenic_variant	MODIFIER
rs6052484	20:4260610-4260610	C	intergenic_variant	MODIFIER
rs140648145	19:41487661-41487661	T	intergenic_variant	MODIFIER
rs10915196	1:29111562-29111562	G	regulatory_region_variant	MODIFIER
rs10938373	4:40302644-40302644	G	intergenic_variant	MODIFIER
rs12533155	7:45599984-45599984	A	intergenic_variant	MODIFIER
rs2741288	2:233371296-233371296	A	intergenic_variant	MODIFIER
rs6010927	20:62029711-62029711	A	intergenic_variant	MODIFIER
rs10418657	19:41539723-41539723	A	intergenic_variant	MODIFIER
rs35937366	4:40309165-40309165	T	intergenic_variant	MODIFIER
rs10013535	4:3753417-3753417	T	intergenic_variant	MODIFIER
rs10416388	19:41544764-41544764	G	intergenic_variant	MODIFIER
rs2653363	6:55162885-55162885	T	intergenic_variant	MODIFIER
rs11942811	4:12399824-12399824	G	intergenic_variant	MODIFIER
rs9313717	5:174839208-174839208	G	intergenic_variant	MODIFIER
rs6833029	4:40385852-40385852	G	intergenic_variant	MODIFIER
rs2857980	4:3720622-3720622	C	intergenic_variant	MODIFIER
rs112875024	8:42524865-42524865	A	intergenic_variant	MODIFIER
rs72824921	5:148157249-148157249	A	intergenic_variant	MODIFIER
rs113798938	10:112890607-112890607	G	intergenic_variant	MODIFIER
rs11030402	11:28676170-28676170	G	intergenic_variant	MODIFIER
rs67246673	4:40405858-40405858	G	intergenic_variant	MODIFIER
rs79309695	3:123200440-123200440	G	intergenic_variant	MODIFIER
rs2782981	10:115781547-115781547	C	intergenic_variant	MODIFIER
rs11957757	5:148216187-148216187	A	intergenic_variant	MODIFIER
rs6555461	5:7357838-7357838	G	intergenic_variant	MODIFIER
rs12148337	15:70589272-70589272	A	intergenic_variant	MODIFIER
rs2741290	2:233375468-233375468	A	intergenic_variant	MODIFIER
rs7508711	19:41484189-41484189	T	intergenic_variant	MODIFIER
rs724568	2:67942480-67942480	A	intergenic_variant	MODIFIER
rs13198716	6:26582035-26582035	T	intergenic_variant	MODIFIER
rs10060195	5:148288284-148288284	C	intergenic_variant	MODIFIER
rs11595012	10:50801368-50801368	T	regulatory_region_variant	MODIFIER
rs8105465	19:41482402-41482402	G	intergenic_variant	MODIFIER
rs115946529	19:41491579-41491579	G	intergenic_variant	MODIFIER
rs7209905	17:4811545-4811545	T	intergenic_variant	MODIFIER
rs7033655	9:80805745-80805745	C	intergenic_variant	MODIFIER
rs11591567	10:115758273-115758273	A	intergenic_variant	MODIFIER
rs2573222	2:233374516-233374516	A	intergenic_variant	MODIFIER
rs10515621	5:148246544-148246544	C	intergenic_variant	MODIFIER
rs139142595	19:41489986-41489986	C	intergenic_variant	MODIFIER
rs117744325	19:41480493-41480493	A	intergenic_variant	MODIFIER
rs28747368	4:3813306-3813306	G	intergenic_variant	MODIFIER
rs10947482	6:34131610-34131610	A	regulatory_region_variant	MODIFIER
rs2024183	10:115817760-115817760	T	regulatory_region_variant	MODIFIER
rs11564710	11:2200329-2200329	G	TF_binding_site_variant	MODIFIER
rs11564709	11:2201338-2201338	T	regulatory_region_variant	MODIFIER
rs61998493	14:24754023-24754023	T	intergenic_variant	MODIFIER
rs115580215	19:41542282-41542282	G	intergenic_variant	MODIFIER
rs148716093	19:41482927-41482927	G	intergenic_variant	MODIFIER
rs111410777	11:113875733-113875733	A	intergenic_variant	MODIFIER
rs30319	5:148161051-148161051	T	intergenic_variant	MODIFIER
rs11789529	9:132926691-132926691	C	regulatory_region_variant	MODIFIER
rs10056776	5:159305328-159305328	T	intergenic_variant	MODIFIER
rs8013144	14:67888775-67888775	C	intergenic_variant	MODIFIER
rs10004504	4:3792755-3792755	C	intergenic_variant	MODIFIER
rs140678975	8:42658410-42658410	G	regulatory_region_variant	MODIFIER
rs6470848	8:131779660-131779660	T	intergenic_variant	MODIFIER
rs4434991	11:28647156-28647156	T	intergenic_variant	MODIFIER
rs114674914	19:41490287-41490287	G	intergenic_variant	MODIFIER
rs2511513	11:113392138-113392138	T	intergenic_variant	MODIFIER
rs953490	19:41468259-41468259	T	intergenic_variant	MODIFIER
rs144319547	19:41486859-41486859	A	TF_binding_site_variant	MODIFIER
rs139912529	19:41491675-41491675	G	intergenic_variant	MODIFIER
rs10097378	8:26583171-26583171	C	intergenic_variant	MODIFIER
rs113939684	4:40395366-40395366	C	intergenic_variant	MODIFIER
rs61239988	8:131774953-131774953	T	intergenic_variant	MODIFIER
rs57591036	2:208512382-208512382	A	intergenic_variant	MODIFIER
rs6984242	8:60700469-60700469	A	intergenic_variant	MODIFIER
rs190432098	19:41550050-41550050	C	intergenic_variant	MODIFIER
rs61862975	10:112858287-112858287	A	intergenic_variant	MODIFIER
rs11210892	1:44100084-44100084	A	intergenic_variant	MODIFIER
rs10893205	11:124172565-124172565	T	regulatory_region_variant	MODIFIER
rs4961416	8:20764036-20764036	C	intergenic_variant	MODIFIER
rs211829	7:110048893-110048893	C	intergenic_variant	MODIFIER
rs112872452	4:40386897-40386897	A	intergenic_variant	MODIFIER
rs62291110	4:3818950-3818950	T	intergenic_variant	MODIFIER
rs7732279	5:148222152-148222152	G	regulatory_region_variant	MODIFIER
rs9521281	13:109924193-109924193	T	intergenic_variant	MODIFIER
rs1335870	13:20905776-20905776	C	regulatory_region_variant	MODIFIER
rs75968099	3:36858583-36858583	T	intergenic_variant	MODIFIER
rs55677194	10:115762396-115762396	G	intergenic_variant	MODIFIER
rs13123893	4:40393828-40393828	C	intergenic_variant	MODIFIER
rs425983	6:160743897-160743897	A	intergenic_variant	MODIFIER
rs2332324	14:24814279-24814279	T	intergenic_variant	MODIFIER
rs73001624	11:113388780-113388780	A	intergenic_variant	MODIFIER
rs871186	8:26559245-26559245	T	intergenic_variant	MODIFIER
rs2103202	10:50770258-50770258	C	intergenic_variant	MODIFIER
rs112373935	10:50800341-50800341	A	intergenic_variant	MODIFIER
rs2644679	5:174818981-174818981	C	intergenic_variant	MODIFIER
rs115248135	19:41490634-41490634	C	intergenic_variant	MODIFIER
rs11101164	10:50776757-50776757	A	regulatory_region_variant	MODIFIER
rs1022041	5:174896664-174896664	A	intergenic_variant	MODIFIER
rs1022043	5:174896877-174896877	G	intergenic_variant	MODIFIER
rs6468300	8:34869201-34869201	T	intergenic_variant	MODIFIER
rs415317	6:160716361-160716361	A	intergenic_variant	MODIFIER
rs116410409	17:4662748-4662748	T	regulatory_region_variant	MODIFIER
rs1807967	19:41539025-41539025	C	regulatory_region_variant	MODIFIER
rs16844845	4:3750408-3750408	G	intergenic_variant	MODIFIER
rs11196589	10:115779717-115779717	C	intergenic_variant	MODIFIER
rs2045365	11:113892941-113892941	A	intergenic_variant	MODIFIER
rs4709845	6:164900598-164900598	A	intergenic_variant	MODIFIER
rs2782982	10:115788495-115788495	G	intergenic_variant	MODIFIER
rs61557439	19:41489822-41489822	T	intergenic_variant	MODIFIER
rs146562996	19:41490660-41490660	G	intergenic_variant	MODIFIER
rs11165939	1:98443509-98443509	T	intergenic_variant	MODIFIER
rs11165934	1:98417967-98417967	T	intergenic_variant	MODIFIER
rs72829169	5:148257072-148257072	T	regulatory_region_variant	MODIFIER
rs1036176	5:148253891-148253891	T	regulatory_region_variant	MODIFIER
rs11744605	5:148295229-148295229	G	intergenic_variant	MODIFIER
rs112887748	8:26590448-26590448	T	intergenic_variant	MODIFIER
rs632994	5:175120898-175120898	G	intergenic_variant	MODIFIER
rs17640662	5:148243247-148243247	G	intergenic_variant	MODIFIER
rs56381234	4:3796272-3796272	G	intergenic_variant	MODIFIER
rs11139497	9:84739941-84739941	C	intergenic_variant	MODIFIER
rs3027415	X:43614441-43614441	C	intergenic_variant	MODIFIER
rs59327346	17:4658175-4658175	T	intergenic_variant	MODIFIER
rs1001555	15:32273666-32273666	G	intergenic_variant	MODIFIER
rs1465648	3:87950229-87950229	T	intergenic_variant	MODIFIER
rs72829143	5:148241484-148241484	C	intergenic_variant	MODIFIER
rs7677689	4:3723941-3723941	A	intergenic_variant	MODIFIER
rs35916	16:55675456-55675456	T	intergenic_variant	MODIFIER
rs55744507	15:30641428-30641428	A	intergenic_variant	MODIFIER
rs7261430	20:62748133-62748133	A	intergenic_variant	MODIFIER
rs370320865	15:32493432-32493432	A	intergenic_variant	MODIFIER
rs17055842	8:26593427-26593427	T	intergenic_variant	MODIFIER
rs278976	4:40392125-40392125	A	intergenic_variant	MODIFIER
rs3859100	16:55649610-55649610	T	intergenic_variant	MODIFIER
rs1574864	8:26734994-26734994	A	intergenic_variant	MODIFIER
rs10410037	19:41464002-41464002	A	intergenic_variant	MODIFIER
rs34748631	8:26768153-26768153	A	intergenic_variant	MODIFIER
rs11030392	11:28648671-28648671	A	intergenic_variant	MODIFIER
rs8106966	19:41485821-41485821	A	intergenic_variant	MODIFIER
rs994098	8:26577919-26577919	T	intergenic_variant	MODIFIER
rs183756709	19:41490264-41490264	T	intergenic_variant	MODIFIER
rs11952170	5:159311904-159311904	A	regulatory_region_variant	MODIFIER
rs2318357	9:136464669-136464669	T	intergenic_variant	MODIFIER
rs12415597	10:50792231-50792231	T	intergenic_variant	MODIFIER
rs73037210	19:41483203-41483203	T	intergenic_variant	MODIFIER
rs182113076	19:41540385-41540385	T	intergenic_variant	MODIFIER
rs28641479	1:98425888-98425888	G	intergenic_variant	MODIFIER
rs1702291	1:98526167-98526167	A	intergenic_variant	MODIFIER
rs141398192	19:41489159-41489159	C	intergenic_variant	MODIFIER
rs28680928	15:32291060-32291060	G	intergenic_variant	MODIFIER
rs79856146	19:41490783-41490783	A	intergenic_variant	MODIFIER
rs144730066	19:41489731-41489731	C	regulatory_region_variant	MODIFIER
rs140738681	19:41489904-41489904	A	intergenic_variant	MODIFIER
rs12325245	16:58681393-58681393	T	intergenic_variant	MODIFIER
rs62208000	20:62032144-62032144	A	intergenic_variant	MODIFIER
rs10130279	14:24827406-24827406	T	intergenic_variant	MODIFIER
rs12446956	16:73501536-73501536	C	intergenic_variant	MODIFIER
rs12917000	15:78704046-78704046	A	intergenic_variant	MODIFIER
rs12912970	15:78710157-78710157	C	intergenic_variant	MODIFIER
rs4739376	8:34793413-34793413	T	intergenic_variant	MODIFIER
rs2514218	11:113392994-113392994	T	intergenic_variant	MODIFIER
rs7262469	20:4184858-4184858	A	intergenic_variant	MODIFIER
rs1181137	5:148283742-148283742	C	intergenic_variant	MODIFIER
rs73200479	4:3791856-3791856	T	intergenic_variant	MODIFIER
rs2611590	15:32509567-32509567	A	intergenic_variant	MODIFIER
rs7004633	8:89760311-89760311	T	intergenic_variant	MODIFIER
rs16969763	15:78691740-78691740	A	intergenic_variant	MODIFIER
rs192933036	19:41543767-41543767	C	intergenic_variant	MODIFIER
rs2585811	11:28618411-28618411	A	intergenic_variant	MODIFIER
rs265985	5:174838873-174838873	A	intergenic_variant	MODIFIER
rs62119612	19:41650343-41650343	A	intergenic_variant	MODIFIER
rs215411	4:23423603-23423603	A	intergenic_variant	MODIFIER
rs111825156	9:136461167-136461167	T	intergenic_variant	MODIFIER
rs1000987	8:26579782-26579782	T	intergenic_variant	MODIFIER
rs34507337	5:159304502-159304502	C	intergenic_variant	MODIFIER
rs12330374	3:123201513-123201513	C	intergenic_variant	MODIFIER
rs2007174	5:148232396-148232396	A	regulatory_region_variant	MODIFIER
rs12457996	18:40872273-40872273	C	intergenic_variant	MODIFIER
rs10045453	5:148176161-148176161	A	regulatory_region_variant	MODIFIER
rs1567886	15:32300128-32300128	G	intergenic_variant	MODIFIER
rs6468299	8:34856134-34856134	G	intergenic_variant	MODIFIER
rs150692563	19:41482176-41482176	G	intergenic_variant	MODIFIER
rs148584133	3:113838367-113838367	T	intergenic_variant	MODIFIER
rs12462886	19:29263690-29263690	T	intergenic_variant	MODIFIER
rs58788920	19:41539283-41539283	C	intergenic_variant	MODIFIER
rs12653875	5:159323379-159323379	G	intergenic_variant	MODIFIER
rs76065501	15:30728506-30728506	A	intergenic_variant	MODIFIER
rs10835363	11:28627504-28627504	C	intergenic_variant	MODIFIER
rs7183034	15:78710766-78710766	A	intergenic_variant	MODIFIER
rs12242928	10:112798033-112798033	G	intergenic_variant	MODIFIER
rs17875422	10:115798092-115798092	G	intergenic_variant	MODIFIER
rs139300134	19:41539755-41539755	G	intergenic_variant	MODIFIER
rs10419098	19:41539257-41539257	C	regulatory_region_variant	MODIFIER
rs12511195	4:40300866-40300866	T	intergenic_variant	MODIFIER
rs35789354	17:4660036-4660036	T	intergenic_variant	MODIFIER
rs73188529	3:123196010-123196010	T	intergenic_variant	MODIFIER
rs1390890	5:178438959-178438959	A	intergenic_variant	MODIFIER
rs73235941	3:113965258-113965258	A	intergenic_variant	MODIFIER
rs30331	5:148168469-148168469	A	intergenic_variant	MODIFIER
rs7113791	11:113867987-113867987	T	intergenic_variant	MODIFIER
rs6597703	10:127097031-127097031	C	intergenic_variant	MODIFIER
rs2484239	6:160716510-160716510	G	intergenic_variant	MODIFIER
rs117129712	20:62026398-62026398	T	intergenic_variant	MODIFIER
rs11653474	17:4658410-4658410	A	intergenic_variant	MODIFIER
rs4803413	19:41485977-41485977	C	intergenic_variant	MODIFIER
rs140538536	19:41490228-41490228	A	intergenic_variant	MODIFIER
rs12541815	8:34876362-34876362	A	intergenic_variant	MODIFIER
rs4938022	11:113367685-113367685	A	intergenic_variant	MODIFIER
rs4350408	12:22152713-22152713	C	intergenic_variant	MODIFIER
rs75503782	7:45605684-45605684	T	intergenic_variant	MODIFIER
rs1883244	1:177283623-177283623	G	intergenic_variant	MODIFIER
rs7749305	6:27446566-27446566	C	intergenic_variant	MODIFIER
rs12913946	15:78709937-78709937	C	intergenic_variant	MODIFIER
rs116269147	19:41487705-41487705	A	regulatory_region_variant	MODIFIER
rs11782768	8:131775896-131775896	A	TF_binding_site_variant	MODIFIER
rs1028936	10:93349797-93349797	C	intergenic_variant	MODIFIER
rs6052464	20:4238601-4238601	G	intergenic_variant	MODIFIER
rs77179865	15:32512774-32512774	T	intergenic_variant	MODIFIER
rs143007129	8:42537907-42537907	A	intergenic_variant	MODIFIER
rs12245104	10:112886738-112886738	T	intergenic_variant	MODIFIER
rs77955396	4:3786419-3786419	T	regulatory_region_variant	MODIFIER
rs436348	6:160729705-160729705	T	intergenic_variant	MODIFIER
rs12171680	8:19994932-19994932	G	intergenic_variant	MODIFIER
rs59292247	10:112889418-112889418	G	intergenic_variant	MODIFIER
rs145753912	19:41492061-41492061	G	intergenic_variant	MODIFIER
rs7013759	8:26568631-26568631	A	intergenic_variant	MODIFIER
rs278974	4:40391623-40391623	G	intergenic_variant	MODIFIER
rs1378559	X:21380266-21380266	A	intergenic_variant	MODIFIER
rs1365593	15:26767183-26767183	G	intergenic_variant	MODIFIER
rs11196625	10:115843990-115843990	A	intergenic_variant	MODIFIER
rs80231189	15:78697988-78697988	A	intergenic_variant	MODIFIER
rs4076726	4:3792417-3792417	T	intergenic_variant	MODIFIER
rs11027857	11:24403620-24403620	A	intergenic_variant	MODIFIER
rs11742274	5:174859497-174859497	G	intergenic_variant	MODIFIER
rs3132631	HSCHR6_MHC_APD:30352881-30352881	T	intergenic_variant	MODIFIER
rs265974	5:174861240-174861240	G	intergenic_variant	MODIFIER
rs265993	5:174846909-174846909	T	intergenic_variant	MODIFIER
rs6609257	X:43612708-43612708	A	intergenic_variant	MODIFIER
rs2819235	13:83831461-83831461	C	regulatory_region_variant	MODIFIER
rs13344485	19:41539273-41539273	T	regulatory_region_variant	MODIFIER
rs13340326	4:3752734-3752734	T	intergenic_variant	MODIFIER
rs7405404	16:13749859-13749859	G	intergenic_variant	MODIFIER
rs2065778	10:112873811-112873811	T	intergenic_variant	MODIFIER
rs59979824	2:193848340-193848340	A	intergenic_variant	MODIFIER
rs946190	20:4236944-4236944	T	intergenic_variant	MODIFIER
rs13273442	8:42544017-42544017	T	intergenic_variant	MODIFIER
rs12677359	8:54171246-54171246	A	intergenic_variant	MODIFIER
rs707134	2:157214701-157214701	C	intergenic_variant	MODIFIER
rs2777493	10:34120563-34120563	C	intergenic_variant	MODIFIER
rs1502192	4:40387910-40387910	G	intergenic_variant	MODIFIER
rs13249152	8:26590630-26590630	A	intergenic_variant	MODIFIER
rs10747028	9:80813104-80813104	T	intergenic_variant	MODIFIER
rs1181275	X:43506535-43506535	C	intergenic_variant	MODIFIER
rs11787207	8:131784038-131784038	G	intergenic_variant	MODIFIER
rs74899309	4:3792274-3792274	T	intergenic_variant	MODIFIER
rs6873349	5:159313226-159313226	C	intergenic_variant	MODIFIER
rs1582421	5:174854026-174854026	A	intergenic_variant	MODIFIER
rs4242167	5:172726432-172726432	G	regulatory_region_variant	MODIFIER
rs28508543	4:3815252-3815252	A	intergenic_variant	MODIFIER
rs2116715	5:148213506-148213506	A	intergenic_variant	MODIFIER
rs7003819	8:26569046-26569046	G	intergenic_variant	MODIFIER
rs62291097	4:3812189-3812189	T	intergenic_variant	MODIFIER
rs13105048	4:40290922-40290922	A	TF_binding_site_variant	MODIFIER
rs12662012	6:76236591-76236591	A	regulatory_region_variant	MODIFIER
rs12487870	3:1551708-1551708	T	intergenic_variant	MODIFIER
rs10865320	2:25159780-25159780	T	intergenic_variant	MODIFIER
rs28391658	4:3809096-3809096	C	regulatory_region_variant	MODIFIER
rs7123062	11:113393088-113393088	A	intergenic_variant	MODIFIER
rs13200042	6:55033223-55033223	G	intergenic_variant	MODIFIER
rs10032577	4:3790586-3790586	G	intergenic_variant	MODIFIER
rs4732845	8:26596273-26596273	G	intergenic_variant	MODIFIER
rs10066266	5:148216319-148216319	G	intergenic_variant	MODIFIER
rs8107218	19:41486008-41486008	A	intergenic_variant	MODIFIER
rs11957970	5:148297564-148297564	A	intergenic_variant	MODIFIER
rs182228700	19:41542385-41542385	C	intergenic_variant	MODIFIER
rs66816086	4:40365520-40365520	G	regulatory_region_variant	MODIFIER
rs928862	21:21637719-21637719	G	intergenic_variant	MODIFIER
rs13176964	5:174834622-174834622	G	intergenic_variant	MODIFIER
rs34833589	4:3811584-3811584	T	intergenic_variant	MODIFIER
rs10217074	8:131752271-131752271	G	intergenic_variant	MODIFIER
rs1789891	4:100250419-100250419	A	intergenic_variant	MODIFIER
rs11783930	8:131777337-131777337	C	regulatory_region_variant	MODIFIER
rs10463051	5:174857229-174857229	C	intergenic_variant	MODIFIER
rs59433541	4:3750715-3750715	C	intergenic_variant	MODIFIER
rs59989839	2:25159533-25159533	T	intergenic_variant	MODIFIER
rs34445040	5:159326902-159326902	A	TF_binding_site_variant	MODIFIER
rs17640033	15:38399421-38399421	G	intergenic_variant	MODIFIER
rs117965696	6:160713517-160713517	G	intergenic_variant	MODIFIER
rs7668262	4:12399031-12399031	T	intergenic_variant	MODIFIER
rs12843533	X:43612319-43612319	T	intergenic_variant	MODIFIER
rs35837030	17:4660714-4660714	C	intergenic_variant	MODIFIER
rs60265720	8:131744140-131744140	C	intergenic_variant	MODIFIER
rs10785621	12:38744912-38744912	T	intergenic_variant	MODIFIER
rs11204140	8:20759325-20759325	T	intergenic_variant	MODIFIER
rs1983079	3:113961934-113961934	A	intergenic_variant	MODIFIER
rs62211085	20:4243408-4243408	G	intergenic_variant	MODIFIER
rs925301	8:131743619-131743619	A	intergenic_variant	MODIFIER
rs3132392	HSCHR6_MHC_MANN:28838633-28838633	C	intergenic_variant	MODIFIER
rs11941729	4:3726600-3726600	G	regulatory_region_variant	MODIFIER
rs12990137	2:26223547-26223547	A	intergenic_variant	MODIFIER
rs11821132	11:28630734-28630734	A	intergenic_variant	MODIFIER
rs13145906	4:12386570-12386570	A	intergenic_variant	MODIFIER
rs370413	6:160731321-160731321	T	intergenic_variant	MODIFIER
rs1545843	12:84564068-84564068	A	intergenic_variant	MODIFIER
rs111989961	15:32496668-32496668	T	intergenic_variant	MODIFIER
rs2320167	5:71006470-71006470	A	intergenic_variant	MODIFIER
rs12966547	18:52752017-52752017	A	intergenic_variant	MODIFIER
rs7076871	10:115842297-115842297	T	regulatory_region_variant	MODIFIER
rs71605192	4:3818934-3818934	A	intergenic_variant	MODIFIER
rs11906012	20:4261550-4261550	T	intergenic_variant	MODIFIER
rs185646723	19:41541019-41541019	T	intergenic_variant	MODIFIER
rs62494671	8:26583050-26583050	A	intergenic_variant	MODIFIER
rs4516735	4:12392805-12392805	G	intergenic_variant	MODIFIER
rs142218099	19:41483918-41483918	G	intergenic_variant	MODIFIER
rs17707884	5:148236409-148236409	A	intergenic_variant	MODIFIER
rs2065779	10:112877801-112877801	A	intergenic_variant	MODIFIER
rs1917803	10:50797262-50797262	T	intergenic_variant	MODIFIER
rs7844332	8:131768973-131768973	A	intergenic_variant	MODIFIER
rs4244538	11:28655672-28655672	C	intergenic_variant	MODIFIER
rs444464	4:3743603-3743603	A	intergenic_variant	MODIFIER
rs17427926	8:26773137-26773137	C	intergenic_variant	MODIFIER
rs1830249	7:86252828-86252828	C	intergenic_variant	MODIFIER
rs112043953	4:40399371-40399371	T	intergenic_variant	MODIFIER
rs17091334	10:115857397-115857397	T	intergenic_variant	MODIFIER
rs6989651	8:89760929-89760929	T	intergenic_variant	MODIFIER
rs6982580	8:26765831-26765831	G	intergenic_variant	MODIFIER
rs12903150	15:78724645-78724645	G	intergenic_variant	MODIFIER
rs148947364	19:41492068-41492068	G	intergenic_variant	MODIFIER
rs74375485	5:174854316-174854316	C	intergenic_variant	MODIFIER
rs6998714	8:26585149-26585149	A	intergenic_variant	MODIFIER
rs6468296	8:34792116-34792116	G	intergenic_variant	MODIFIER
rs34121809	19:41482237-41482237	A	intergenic_variant	MODIFIER
rs36068923	8:111485761-111485761	G	intergenic_variant	MODIFIER
rs191043035	19:41486977-41486977	C	TF_binding_site_variant	MODIFIER
rs16871034	5:70991793-70991793	C	intergenic_variant	MODIFIER
rs6580584	5:148220997-148220997	C	intergenic_variant	MODIFIER
rs1379170	11:113866551-113866551	A	intergenic_variant	MODIFIER
rs146033391	19:41491661-41491661	C	intergenic_variant	MODIFIER
rs193552	5:148172599-148172599	T	intergenic_variant	MODIFIER
rs17207543	5:7388622-7388622	G	intergenic_variant	MODIFIER
rs1317256	8:26586931-26586931	T	intergenic_variant	MODIFIER
rs142690914	19:41542147-41542147	C	intergenic_variant	MODIFIER
rs188471028	19:41484922-41484922	T	intergenic_variant	MODIFIER
rs10425970	19:41491425-41491425	T	intergenic_variant	MODIFIER
rs7681159	4:3775685-3775685	C	regulatory_region_variant	MODIFIER
rs8045391	16:55669681-55669681	C	intergenic_variant	MODIFIER
rs1338404	20:4263591-4263591	C	intergenic_variant	MODIFIER
rs4739386	8:34860377-34860377	T	intergenic_variant	MODIFIER
rs75457439	11:113751704-113751704	T	intergenic_variant	MODIFIER
rs7719489	5:159405905-159405905	T	intergenic_variant	MODIFIER
rs17749927	6:27669976-27669976	G	intergenic_variant	MODIFIER
rs147015122	19:41483194-41483194	T	intergenic_variant	MODIFIER
rs28374556	4:3813336-3813336	A	intergenic_variant	MODIFIER
rs28575178	4:3746402-3746402	C	intergenic_variant	MODIFIER
rs9271574	6:32590590-32590590	G	regulatory_region_variant	MODIFIER
rs1560984	8:131778855-131778855	T	intergenic_variant	MODIFIER
rs28639881	4:3814549-3814549	C	intergenic_variant	MODIFIER
rs4846828	1:217429631-217429631	A	intergenic_variant	MODIFIER
rs10092764	8:26758137-26758137	C	intergenic_variant	MODIFIER
rs143197623	19:41478329-41478329	G	intergenic_variant	MODIFIER
rs1808682	19:41489448-41489448	A	intergenic_variant	MODIFIER
rs114036570	19:41490047-41490047	A	intergenic_variant	MODIFIER
rs180898	10:115765397-115765397	C	intergenic_variant	MODIFIER
rs2065160	1:204790977-204790977	G	intergenic_variant	MODIFIER
rs30297	5:148196006-148196006	C	intergenic_variant	MODIFIER
rs2709379	2:208496182-208496182	G	intergenic_variant	MODIFIER
rs10516441	4:100307167-100307167	C	intergenic_variant	MODIFIER
rs2148088	6:7061912-7061912	C	intergenic_variant	MODIFIER
rs111280114	9:136459454-136459454	C	intergenic_variant	MODIFIER
rs143388168	19:41490161-41490161	G	intergenic_variant	MODIFIER
rs55720524	10:115798184-115798184	T	intergenic_variant	MODIFIER
rs1454436	6:156848911-156848911	C	intergenic_variant	MODIFIER
rs182341758	19:41486611-41486611	A	regulatory_region_variant	MODIFIER
rs2868452	3:146391374-146391374	C	intergenic_variant	MODIFIER
rs6851496	4:3738828-3738828	C	intergenic_variant	MODIFIER
rs139472892	19:41480146-41480146	C	intergenic_variant	MODIFIER
rs1656404	2:233379941-233379941	A	regulatory_region_variant	MODIFIER
rs62002887	15:32295887-32295887	A	intergenic_variant	MODIFIER
rs4476635	4:40397913-40397913	C	TF_binding_site_variant	MODIFIER
rs740746	10:115792787-115792787	A	regulatory_region_variant	MODIFIER
rs76729311	5:148194076-148194076	T	intergenic_variant	MODIFIER
rs4682522	3:113829346-113829346	T	intergenic_variant	MODIFIER
rs1612122	10:29291898-29291898	T	intergenic_variant	MODIFIER
rs13273685	8:26597890-26597890	A	intergenic_variant	MODIFIER
rs10023343	4:12357748-12357748	A	intergenic_variant	MODIFIER
rs6580586	5:148242723-148242723	C	intergenic_variant	MODIFIER
rs11030382	11:28604477-28604477	T	intergenic_variant	MODIFIER
rs34641155	20:62023067-62023067	G	intergenic_variant	MODIFIER
rs34650829	19:41482288-41482288	G	intergenic_variant	MODIFIER
rs1394371	15:78724469-78724469	T	intergenic_variant	MODIFIER
rs11881393	19:41652077-41652077	T	intergenic_variant	MODIFIER
rs4074267	4:3805381-3805381	A	intergenic_variant	MODIFIER
rs76915259	8:26759069-26759069	T	intergenic_variant	MODIFIER
rs9994274	4:40287396-40287396	G	regulatory_region_variant	MODIFIER
rs56708716	5:174855298-174855298	G	intergenic_variant	MODIFIER
rs1556828	20:4259526-4259526	C	intergenic_variant	MODIFIER
rs1417999	9:104110677-104110677	G	intergenic_variant	MODIFIER
rs1556827	20:4259517-4259517	G	intergenic_variant	MODIFIER
rs146448921	19:41490100-41490100	A	intergenic_variant	MODIFIER
rs190659156	19:41478339-41478339	A	intergenic_variant	MODIFIER
rs141442292	19:41487127-41487127	A	regulatory_region_variant	MODIFIER
rs145621068	19:41491843-41491843	A	intergenic_variant	MODIFIER
rs12777442	10:115780690-115780690	C	intergenic_variant	MODIFIER
rs186242609	19:41478308-41478308	C	intergenic_variant	MODIFIER
rs151337674	19:41490220-41490220	G	intergenic_variant	MODIFIER
rs139860666	19:41487460-41487460	G	regulatory_region_variant	MODIFIER
rs6084686	20:4259841-4259841	A	intergenic_variant	MODIFIER
rs2748782	4:3718180-3718180	T	intergenic_variant	MODIFIER
rs1442492	4:100321595-100321595	G	intergenic_variant	MODIFIER
rs77446591	15:78687742-78687742	T	regulatory_region_variant	MODIFIER
rs2352714	2:7490156-7490156	G	intergenic_variant	MODIFIER
rs2869045	15:78718899-78718899	C	intergenic_variant	MODIFIER
rs1168969	2:96822981-96822981	G	TF_binding_site_variant	MODIFIER
rs10835384	11:28654541-28654541	G	intergenic_variant	MODIFIER
rs141793854	19:41491709-41491709	G	intergenic_variant	MODIFIER
rs78915184	4:3726743-3726743	C	intergenic_variant	MODIFIER
rs1509848	8:131778538-131778538	T	intergenic_variant	MODIFIER
rs1509840	8:131767789-131767789	G	intergenic_variant	MODIFIER
rs278973	4:40396560-40396560	G	intergenic_variant	MODIFIER
rs10767729	11:28634751-28634751	A	intergenic_variant	MODIFIER
rs55965338	5:148216861-148216861	G	intergenic_variant	MODIFIER
rs186776697	19:41485976-41485976	T	intergenic_variant	MODIFIER
rs9325124	5:148248818-148248818	T	intergenic_variant	MODIFIER
rs10835388	11:28672350-28672350	G	intergenic_variant	MODIFIER
rs7664380	4:3723918-3723918	G	intergenic_variant	MODIFIER
rs12624447	20:62031046-62031046	C	intergenic_variant	MODIFIER
rs7025648	9:136471193-136471193	T	intergenic_variant	MODIFIER
rs4887053	15:78712699-78712699	C	regulatory_region_variant	MODIFIER
rs7862226	9:133007460-133007460	A	intergenic_variant	MODIFIER
rs9379780	6:25707171-25707171	A	intergenic_variant	MODIFIER
rs146829868	19:41477635-41477635	G	intergenic_variant	MODIFIER
rs55942313	19:41543278-41543278	GG	intergenic_variant	MODIFIER
rs9905341	17:4812470-4812470	T	TF_binding_site_variant	MODIFIER
rs1376442	8:42509597-42509597	A	intergenic_variant	MODIFIER
rs1709109	19:41651671-41651671	G	intergenic_variant	MODIFIER
rs149239760	19:41483809-41483809	G	intergenic_variant	MODIFIER
rs62515897	8:42673057-42673057	A	intergenic_variant	MODIFIER
rs184358325	19:41481638-41481638	C	intergenic_variant	MODIFIER
rs1880674	10:50804578-50804578	T	intergenic_variant	MODIFIER
rs4739292	8:34796803-34796803	G	regulatory_region_variant	MODIFIER
rs4324798	6:28776117-28776117	A	intergenic_variant	MODIFIER
rs7010254	8:132097361-132097361	T	intergenic_variant	MODIFIER
rs144272629	19:41543726-41543726	T	intergenic_variant	MODIFIER
rs1396702	16:79336647-79336647	A	intergenic_variant	MODIFIER
rs11714453	3:123179907-123179907	C	intergenic_variant	MODIFIER
rs12986974	2:233358020-233358020	A	intergenic_variant	MODIFIER
rs7180085	15:32303657-32303657	A	intergenic_variant	MODIFIER
rs10434728	5:148197961-148197961	A	intergenic_variant	MODIFIER
rs278972	4:40395256-40395256	T	intergenic_variant	MODIFIER
rs12645890	4:3754427-3754427	G	intergenic_variant	MODIFIER
rs6580585	5:148238969-148238969	C	regulatory_region_variant	MODIFIER
rs1025463	5:159335298-159335298	C	regulatory_region_variant	MODIFIER
rs142229596	19:41544173-41544173	C	intergenic_variant	MODIFIER
rs7659353	4:122878371-122878371	T	intergenic_variant	MODIFIER
rs55927443	19:41546992-41546992	C	intergenic_variant	MODIFIER
rs1873255	6:34129564-34129564	T	intergenic_variant	MODIFIER
rs147755979	19:41491914-41491914	A	intergenic_variant	MODIFIER
rs7816187	8:26776146-26776146	T	intergenic_variant	MODIFIER
rs2356016	11:28670769-28670769	G	intergenic_variant	MODIFIER
rs11030401	11:28676139-28676139	A	intergenic_variant	MODIFIER
rs147344131	19:41163847-41163847	C	intergenic_variant	MODIFIER
rs37002	5:1356944-1356944	T	intergenic_variant	MODIFIER
rs56010454	4:3719901-3719901	A	intergenic_variant	MODIFIER
rs188324	15:95700505-95700505	A	intergenic_variant	MODIFIER
rs16844842	4:3745414-3745414	G	intergenic_variant	MODIFIER
rs7012090	8:26575558-26575558	A	intergenic_variant	MODIFIER
rs147097557	19:41490241-41490241	A	intergenic_variant	MODIFIER
rs265994	5:174848017-174848017	T	intergenic_variant	MODIFIER
rs1927745	13:107780316-107780316	A	intergenic_variant	MODIFIER
rs11593780	10:112858575-112858575	G	regulatory_region_variant	MODIFIER
rs61279761	5:159412440-159412440	A	intergenic_variant	MODIFIER
rs146810378	19:41480804-41480804	T	intergenic_variant	MODIFIER
rs6721847	2:25152709-25152709	C	intergenic_variant	MODIFIER
rs146714797	4:40290858-40290858	C	intergenic_variant	MODIFIER
rs12450540	17:4658153-4658153	C	intergenic_variant	MODIFIER
rs2265394	10:112822090-112822090	G	intergenic_variant	MODIFIER
rs41425046	17:4658694-4658694	G	intergenic_variant	MODIFIER
rs4444866	4:40307533-40307533	T	intergenic_variant	MODIFIER
rs28572769	4:3817573-3817573	A	intergenic_variant	MODIFIER
rs3135378	HSCHR6_MHC_DBB:32359811-32359811	A	intergenic_variant	MODIFIER
rs906482	3:36856328-36856328	A	regulatory_region_variant	MODIFIER
rs62331082	5:1387093-1387093	T	intergenic_variant	MODIFIER
rs11734557	4:12388750-12388750	A	intergenic_variant	MODIFIER
rs17065021	5:174858052-174858052	T	intergenic_variant	MODIFIER
rs191845779	19:41490227-41490227	T	intergenic_variant	MODIFIER
rs150853061	19:41487415-41487415	C	intergenic_variant	MODIFIER
rs7126511	11:113870883-113870883	C	intergenic_variant	MODIFIER
rs9861087	3:113827816-113827816	G	regulatory_region_variant	MODIFIER
rs7078339	10:115837395-115837395	G	regulatory_region_variant	MODIFIER
rs8120028	20:62023126-62023126	T	intergenic_variant	MODIFIER
rs34266813	4:40387637-40387637	T	intergenic_variant	MODIFIER
rs3888560	9:136465342-136465342	T	intergenic_variant	MODIFIER
rs717036	5:167700077-167700077	G	intergenic_variant	MODIFIER
rs7118530	11:113890125-113890125	C	intergenic_variant	MODIFIER
rs189508457	19:41485529-41485529	C	intergenic_variant	MODIFIER
rs11749151	5:148196165-148196165	G	intergenic_variant	MODIFIER
rs17440690	4:40387873-40387873	A	intergenic_variant	MODIFIER
rs4803435	19:41651004-41651004	G	intergenic_variant	MODIFIER
rs8122215	20:4196071-4196071	G	intergenic_variant	MODIFIER
rs266000	5:174850890-174850890	T	intergenic_variant	MODIFIER
rs13345967	19:41481785-41481785	C	intergenic_variant	MODIFIER
rs623499	10:115780369-115780369	A	intergenic_variant	MODIFIER
rs267407	5:174886121-174886121	G	intergenic_variant	MODIFIER
rs4498196	4:3747842-3747842	C	intergenic_variant	MODIFIER
rs143900038	19:41490453-41490453	T	intergenic_variant	MODIFIER
rs2504955	6:160714147-160714147	C	intergenic_variant	MODIFIER
rs142130216	19:41482536-41482536	A	intergenic_variant	MODIFIER
rs11635031	15:78686690-78686690	G	intergenic_variant	MODIFIER
rs9886826	9:133849547-133849547	T	intergenic_variant	MODIFIER
rs3025325	9:136466832-136466832	T	intergenic_variant	MODIFIER
rs9468413	6:28689672-28689672	G	intergenic_variant	MODIFIER
rs2409457	21:33929895-33929895	C	intergenic_variant	MODIFIER
rs3135351	HSCHR6_MHC_SSTO:32398734-32398734	A	intergenic_variant	MODIFIER
rs2124036	8:126648134-126648134	A	intergenic_variant	MODIFIER
rs4238783	16:55683999-55683999	T	intergenic_variant	MODIFIER
rs2146274	6:88827788-88827788	A	intergenic_variant	MODIFIER
rs56159004	HG1502_PATCH:132929476-132929476	T	intergenic_variant	MODIFIER
rs9382454	6:55014160-55014160	T	intergenic_variant	MODIFIER
rs2117769	2:233377401-233377401	A	intergenic_variant	MODIFIER
rs6052477	20:4245232-4245232	T	intergenic_variant	MODIFIER
rs742046	6:27739254-27739254	C	regulatory_region_variant	MODIFIER
rs17653203	5:148295775-148295775	G	intergenic_variant	MODIFIER
rs145873021	19:41482063-41482063	G	regulatory_region_variant	MODIFIER
rs1818404	8:131759529-131759529	A	intergenic_variant	MODIFIER
rs12407717	1:30426014-30426014	T	intergenic_variant	MODIFIER
rs7677455	4:40366536-40366536	T	intergenic_variant	MODIFIER
rs1498232	1:30433951-30433951	C	regulatory_region_variant	MODIFIER
rs12420205	11:113394035-113394035	T	intergenic_variant	MODIFIER
rs3025322	9:136466256-136466256	A	intergenic_variant	MODIFIER
rs11732564	4:40365476-40365476	G	TF_binding_site_variant	MODIFIER
rs10022258	4:3779173-3779173	A	intergenic_variant	MODIFIER
rs56881024	19:41485380-41485380	C	intergenic_variant	MODIFIER
rs4281126	8:20786780-20786780	G	intergenic_variant	MODIFIER
rs1022044	5:174897200-174897200	T	regulatory_region_variant	MODIFIER
rs6983798	8:34799533-34799533	G	intergenic_variant	MODIFIER
rs11745333	5:159323554-159323554	T	intergenic_variant	MODIFIER
rs11729751	4:3753320-3753320	A	intergenic_variant	MODIFIER
rs4739384	8:34860301-34860301	G	intergenic_variant	MODIFIER
rs28696077	4:3813476-3813476	A	intergenic_variant	MODIFIER
rs10988653	HG1502_PATCH:133006474-133006474	C	intergenic_variant	MODIFIER
rs7762279	HSCHR6_MHC_SSTO:32846102-32846102	C	intergenic_variant	MODIFIER
rs2059547	8:54193095-54193095	C	intergenic_variant	MODIFIER
rs2511517	11:113402949-113402949	A	intergenic_variant	MODIFIER
rs686239	10:115844949-115844949	T	intergenic_variant	MODIFIER
rs1454877	4:12355207-12355207	C	intergenic_variant	MODIFIER
rs1509838	8:131769348-131769348	G	intergenic_variant	MODIFIER
rs73610156	20:4182877-4182877	G	intergenic_variant	MODIFIER
rs6592945	7:51719529-51719529	A	intergenic_variant	MODIFIER
rs6473783	8:53939511-53939511	G	intergenic_variant	MODIFIER
rs1702292	1:98524960-98524960	T	intergenic_variant	MODIFIER
rs4627418	17:4654829-4654829	T	intergenic_variant	MODIFIER
rs11630911	15:78711761-78711761	G	intergenic_variant	MODIFIER
rs115279622	2:233375977-233375977	A	intergenic_variant	MODIFIER
rs17055869	8:26597648-26597648	A	intergenic_variant	MODIFIER
rs6856121	4:12119860-12119860	G	intergenic_variant	MODIFIER
rs2572862	8:131779957-131779957	A	intergenic_variant	MODIFIER
rs6605356	4:3779161-3779161	C	intergenic_variant	MODIFIER
rs2748766	4:3721975-3721975	A	intergenic_variant	MODIFIER
rs11030388	11:28644112-28644112	T	intergenic_variant	MODIFIER
rs4861085	4:40373082-40373082	A	intergenic_variant	MODIFIER
rs55898740	17:4660227-4660227	A	intergenic_variant	MODIFIER
rs184291101	15:30621013-30621013	T	intergenic_variant	MODIFIER
rs11919979	3:152331312-152331312	G	intergenic_variant	MODIFIER
rs9377000	6:146787679-146787679	C	intergenic_variant	MODIFIER
rs71595703	4:3723259-3723259	T	intergenic_variant	MODIFIER
rs202075779	9:136465099-136465099	G	intergenic_variant	MODIFIER
rs4732626	8:26582313-26582313	C	intergenic_variant	MODIFIER
rs3130845	HSCHR6_MHC_COX:28919900-28919900	A	intergenic_variant	MODIFIER
rs10514718	3:61413814-61413814	G	intergenic_variant	MODIFIER
rs7689216	4:3725874-3725874	C	intergenic_variant	MODIFIER
rs2644635	5:174850778-174850778	C	intergenic_variant	MODIFIER
rs6850417	4:40365870-40365870	T	intergenic_variant	MODIFIER
rs62516707	8:42521661-42521661	G	regulatory_region_variant	MODIFIER
rs6830042	4:40390414-40390414	C	intergenic_variant	MODIFIER
rs144606619	19:41490779-41490779	C	intergenic_variant	MODIFIER
rs6851859	4:40387008-40387008	T	intergenic_variant	MODIFIER
rs1956485	14:26863390-26863390	A	regulatory_region_variant	MODIFIER
rs58376827	4:3789937-3789937	G	intergenic_variant	MODIFIER
rs182025	8:131747054-131747054	C	intergenic_variant	MODIFIER
rs1217368	20:4183313-4183313	T	intergenic_variant	MODIFIER
rs12518719	5:148218115-148218115	C	regulatory_region_variant	MODIFIER
rs12821008	12:49474605-49474605	T	intergenic_variant	MODIFIER
rs1917805	10:50805983-50805983	C	intergenic_variant	MODIFIER
rs2036527	15:78851615-78851615	A	regulatory_region_variant	MODIFIER
rs4408788	20:4195591-4195591	A	intergenic_variant	MODIFIER
rs28558388	8:131765390-131765390	T	intergenic_variant	MODIFIER
rs265971	5:174860411-174860411	T	intergenic_variant	MODIFIER
rs184233843	19:41487253-41487253	A	intergenic_variant	MODIFIER
rs882579	8:131777215-131777215	C	regulatory_region_variant	MODIFIER
rs80064859	20:4262345-4262345	G	intergenic_variant	MODIFIER
rs1537769	10:112871088-112871088	A	intergenic_variant	MODIFIER
rs4437961	10:112784550-112784550	G	intergenic_variant	MODIFIER
rs13075248	3:113827838-113827838	A	regulatory_region_variant	MODIFIER
rs28654297	16:55648621-55648621	G	regulatory_region_variant	MODIFIER
rs7663808	4:12386589-12386589	A	intergenic_variant	MODIFIER
rs16844810	4:3718394-3718394	C	intergenic_variant	MODIFIER
rs78269443	4:3784442-3784442	C	intergenic_variant	MODIFIER
rs266004	5:174855149-174855149	C	intergenic_variant	MODIFIER
rs7866994	HG1502_PATCH:133009150-133009150	T	intergenic_variant	MODIFIER
rs11992796	8:131745088-131745088	T	intergenic_variant	MODIFIER
rs2644630	5:174832617-174832617	A	intergenic_variant	MODIFIER
rs11992561	8:34804180-34804180	A	intergenic_variant	MODIFIER
rs2748751	4:3742818-3742818	T	intergenic_variant	MODIFIER
rs267071	5:116948503-116948503	A	intergenic_variant	MODIFIER
rs2660300	1:98528211-98528211	G	intergenic_variant	MODIFIER
rs149102946	19:41478242-41478242	A	intergenic_variant	MODIFIER
rs4790700	17:4662359-4662359	A	regulatory_region_variant	MODIFIER
rs56394438	8:26741150-26741150	A	intergenic_variant	MODIFIER
rs1509849	8:131778872-131778872	C	intergenic_variant	MODIFIER
rs2692938	2:96753149-96753149	C	intergenic_variant	MODIFIER
rs28790408	15:78702440-78702440	T	intergenic_variant	MODIFIER
rs188734648	19:41487443-41487443	T	regulatory_region_variant	MODIFIER
rs10885091	10:112891375-112891375	A	regulatory_region_variant	MODIFIER
rs8077091	17:4659295-4659295	A	intergenic_variant	MODIFIER
rs10419125	19:41491880-41491880	T	intergenic_variant	MODIFIER
rs1881494	2:233372766-233372766	T	intergenic_variant	MODIFIER
rs2905426	19:19478022-19478022	T	regulatory_region_variant	MODIFIER
rs11602991	11:113754339-113754339	A	intergenic_variant	MODIFIER
rs1729229	2:233369785-233369785	A	intergenic_variant	MODIFIER
rs7692734	4:12399310-12399310	T	intergenic_variant	MODIFIER
rs73198483	4:3753034-3753034	T	intergenic_variant	MODIFIER
rs11732518	4:40372236-40372236	C	intergenic_variant	MODIFIER
rs369424092	2:233374586-233374586	T	intergenic_variant	MODIFIER
rs1422421	5:167701733-167701733	G	intergenic_variant	MODIFIER
rs114306331	19:41479725-41479725	T	regulatory_region_variant	MODIFIER
rs2697804	2:233380020-233380020	A	intergenic_variant	MODIFIER
rs6591348	11:68441197-68441197	T	intergenic_variant	MODIFIER
rs1729231	2:233370632-233370632	T	regulatory_region_variant	MODIFIER
rs10418473	19:41539731-41539731	G	intergenic_variant	MODIFIER
rs142542486	19:41488589-41488589	C	regulatory_region_variant	MODIFIER
rs11592629	10:115840882-115840882	C	intergenic_variant	MODIFIER
rs116582189	19:41489741-41489741	C	intergenic_variant	MODIFIER
rs714097	19:41489511-41489511	T	regulatory_region_variant	MODIFIER
rs342945	4:86286679-86286679	A	intergenic_variant	MODIFIER
rs265973	5:174860699-174860699	G	intergenic_variant	MODIFIER
rs79662151	19:41486811-41486811	T	intergenic_variant	MODIFIER
rs9683415	4:40291916-40291916	G	intergenic_variant	MODIFIER
rs60586334	19:41482084-41482084	AAAAGAAAAA	intergenic_variant	MODIFIER
rs139465899	19:41491790-41491790	G	intergenic_variant	MODIFIER
rs148437764	19:41491723-41491723	C	intergenic_variant	MODIFIER
rs10406402	19:41467745-41467745	A	intergenic_variant	MODIFIER
rs16966249	15:38419470-38419470	T	intergenic_variant	MODIFIER
rs1226398	2:157160330-157160330	A	intergenic_variant	MODIFIER
rs72644017	8:42601769-42601769	C	intergenic_variant	MODIFIER
rs3131073	HSCHR6_MHC_MANN:28920980-28920980	C	intergenic_variant	MODIFIER
rs3130895	6:28905791-28905791	A	intergenic_variant	MODIFIER
rs10755891	8:34808514-34808514	C	intergenic_variant	MODIFIER
rs3131783	HSCHR6_MHC_QBL:30921643-30921643	A	intergenic_variant	MODIFIER
rs35180975	4:40397018-40397018	C	intergenic_variant	MODIFIER
rs34694726	10:130691185-130691185	C	intergenic_variant	MODIFIER
rs10736466	11:113367567-113367567	T	intergenic_variant	MODIFIER
rs59391854	11:113823356-113823356	A	intergenic_variant	MODIFIER
rs6582630	12:38743508-38743508	A	intergenic_variant	MODIFIER
rs3135372	HSCHR6_MHC_SSTO:32391587-32391587	A	intergenic_variant	MODIFIER
rs7119404	11:28691287-28691287	G	intergenic_variant	MODIFIER
rs1198590	1:98550374-98550374	A	intergenic_variant	MODIFIER
rs2395164	HSCHR6_MHC_QBL:32345335-32345335	G	intergenic_variant	MODIFIER
rs6884617	5:148243473-148243473	G	intergenic_variant	MODIFIER
rs12156092	8:42503232-42503232	T	intergenic_variant	MODIFIER
rs113778341	8:42504166-42504166	A	intergenic_variant	MODIFIER
rs35166139	3:113835750-113835750	A	intergenic_variant	MODIFIER
rs1123193	11:113826630-113826630	G	intergenic_variant	MODIFIER
rs80113039	10:115824246-115824246	A	regulatory_region_variant	MODIFIER
rs201361252	15:32476767-32476767	G	intergenic_variant	MODIFIER
rs2857973	4:3724503-3724503	C	intergenic_variant	MODIFIER
rs72808188	5:159336731-159336731	C	intergenic_variant	MODIFIER
rs12498435	4:3740519-3740519	T	intergenic_variant	MODIFIER
rs6984524	8:26582685-26582685	T	intergenic_variant	MODIFIER
rs7241002	18:6476724-6476724	A	intergenic_variant	MODIFIER
rs11696493	20:62015570-62015570	A	intergenic_variant	MODIFIER
rs148825674	19:41490160-41490160	T	intergenic_variant	MODIFIER
rs189237344	19:41491672-41491672	G	intergenic_variant	MODIFIER
rs2857958	4:3741038-3741038	C	intergenic_variant	MODIFIER
rs117583397	8:26747752-26747752	G	intergenic_variant	MODIFIER
rs28633863	4:3805868-3805868	G	intergenic_variant	MODIFIER
rs36109150	8:42525825-42525825	T	intergenic_variant	MODIFIER
rs9937930	16:50274451-50274451	G	intergenic_variant	MODIFIER
rs16852151	4:40398497-40398497	T	regulatory_region_variant	MODIFIER
rs10860964	12:103596455-103596455	C	intergenic_variant	MODIFIER
rs11778591	8:12720349-12720349	G	intergenic_variant	MODIFIER
rs75181006	11:113826912-113826912	G	intergenic_variant	MODIFIER
rs7149296	14:24816091-24816091	T	intergenic_variant	MODIFIER
rs12971445	19:41484602-41484602	T	intergenic_variant	MODIFIER
rs310501	5:82889910-82889910	C	intergenic_variant	MODIFIER
rs171551	5:148172689-148172689	C	intergenic_variant	MODIFIER
rs12644534	4:40395611-40395611	G	intergenic_variant	MODIFIER
rs877742	5:148196823-148196823	G	intergenic_variant	MODIFIER
rs7005110	8:89760620-89760620	G	intergenic_variant	MODIFIER
rs7623090	3:113963050-113963050	C	intergenic_variant	MODIFIER
rs3025331	9:136468367-136468367	T	regulatory_region_variant	MODIFIER
rs79831839	16:55647592-55647592	C	regulatory_region_variant	MODIFIER
rs3025319	9:136465774-136465774	C	intergenic_variant	MODIFIER
rs28663261	4:3802275-3802275	T	intergenic_variant	MODIFIER
rs25095	22:37434028-37434028	A	intergenic_variant	MODIFIER
rs9943849	12:69370756-69370756	T	intergenic_variant	MODIFIER
rs4824574	X:43754959-43754959	T	intergenic_variant	MODIFIER
rs7260425	19:41484533-41484533	T	intergenic_variant	MODIFIER
rs2926502	15:32510582-32510582	T	intergenic_variant	MODIFIER
rs61864643	10:112823832-112823832	A	intergenic_variant	MODIFIER
rs963230	4:3728396-3728396	T	intergenic_variant	MODIFIER
rs1079783	9:136462863-136462863	A	intergenic_variant	MODIFIER
rs9271488	HSCHR6_MHC_SSTO:32681735-32681735	G	intergenic_variant	MODIFIER
rs10934250	3:113812918-113812918	A	intergenic_variant	MODIFIER
rs2582895	11:28602173-28602173	G	intergenic_variant	MODIFIER
rs4239758	20:4192916-4192916	A	intergenic_variant	MODIFIER
rs945335	10:112887549-112887549	T	intergenic_variant	MODIFIER
rs759974	17:400959-400959	G	intergenic_variant	MODIFIER
rs28409629	4:3820138-3820138	A	intergenic_variant	MODIFIER
rs72713508	15:32300542-32300542	T	intergenic_variant	MODIFIER
rs10875121	1:98417446-98417446	C	intergenic_variant	MODIFIER
rs4783897	16:55672391-55672391	A	intergenic_variant	MODIFIER
rs9285673	5:148172928-148172928	T	regulatory_region_variant	MODIFIER
rs62493442	8:26563326-26563326	T	intergenic_variant	MODIFIER
rs2582897	11:28615700-28615700	A	intergenic_variant	MODIFIER
rs4736641	8:131784694-131784694	G	intergenic_variant	MODIFIER
rs11196592	10:115782377-115782377	A	intergenic_variant	MODIFIER
rs28670695	4:3817684-3817684	T	intergenic_variant	MODIFIER
rs2585813	11:28614490-28614490	T	intergenic_variant	MODIFIER
rs2646806	1:217479640-217479640	G	intergenic_variant	MODIFIER
rs17187260	10:112879722-112879722	G	intergenic_variant	MODIFIER
rs222541	6:95231163-95231163	C	intergenic_variant	MODIFIER
rs144852428	19:41491983-41491983	G	intergenic_variant	MODIFIER
rs28542017	4:40289227-40289227	C	regulatory_region_variant	MODIFIER
rs870168	2:49997218-49997218	A	intergenic_variant	MODIFIER
rs9309717	2:3495078-3495078	G	intergenic_variant	MODIFIER
rs143812400	19:41542946-41542946	A	intergenic_variant	MODIFIER
rs4482060	11:113358211-113358211	G	intergenic_variant	MODIFIER
rs13074924	3:174029045-174029045	T	intergenic_variant	MODIFIER
rs66591644	3:109557630-109557630	C	intergenic_variant	MODIFIER
rs112295467	19:41488186-41488186	T	intergenic_variant	MODIFIER
rs12577364	11:28658030-28658030	G	intergenic_variant	MODIFIER
rs2032023	10:112879081-112879081	G	intergenic_variant	MODIFIER
rs1217373	20:4187515-4187515	G	intergenic_variant	MODIFIER
rs2353397	4:145517578-145517578	G	intergenic_variant	MODIFIER
rs1176758	11:113770355-113770355	T	intergenic_variant	MODIFIER
rs278946	4:40399516-40399516	G	intergenic_variant	MODIFIER
rs7662249	4:12125014-12125014	A	intergenic_variant	MODIFIER
rs8119611	20:4192433-4192433	A	intergenic_variant	MODIFIER
rs2857971	4:3724920-3724920	T	intergenic_variant	MODIFIER
rs6822859	4:3779869-3779869	T	intergenic_variant	MODIFIER
rs34439579	8:26562171-26562171	C	intergenic_variant	MODIFIER
rs2471020	5:174888896-174888896	G	intergenic_variant	MODIFIER
rs2117694	8:131745982-131745982	G	intergenic_variant	MODIFIER
rs1405880	7:86253081-86253081	A	intergenic_variant	MODIFIER
rs28398008	4:3801500-3801500	T	intergenic_variant	MODIFIER
rs12067567	1:98441888-98441888	A	intergenic_variant	MODIFIER
rs265998	5:174850421-174850421	C	intergenic_variant	MODIFIER
rs6994426	8:131784583-131784583	C	intergenic_variant	MODIFIER
rs1090502	3:70394223-70394223	G	intergenic_variant	MODIFIER
rs140812637	19:41486107-41486107	T	intergenic_variant	MODIFIER
rs55721612	19:41486375-41486375	A	regulatory_region_variant	MODIFIER
rs316174	6:160760078-160760078	G	intergenic_variant	MODIFIER
rs11744775	5:1385601-1385601	A	intergenic_variant	MODIFIER
rs7942482	11:28677264-28677264	A	intergenic_variant	MODIFIER
rs4305884	8:42518723-42518723	G	intergenic_variant	MODIFIER
rs4790702	17:4665454-4665454	T	intergenic_variant	MODIFIER
rs9572423	13:70846203-70846203	A	intergenic_variant	MODIFIER
rs6062916	20:62018051-62018051	T	intergenic_variant	MODIFIER
rs10023531	4:12357990-12357990	C	intergenic_variant	MODIFIER
rs1605905	8:131749245-131749245	G	intergenic_variant	MODIFIER
rs4961394	8:20755257-20755257	G	intergenic_variant	MODIFIER
rs67383958	4:3790774-3790774	C	intergenic_variant	MODIFIER
rs62291094	4:3805896-3805896	A	intergenic_variant	MODIFIER
rs3135356	HSCHR6_MHC_SSTO:32397305-32397305	A	intergenic_variant	MODIFIER
rs2748757	4:3723767-3723767	G	intergenic_variant	MODIFIER
rs3131343	HSCHR6_MHC_MCF:28775568-28775568	A	intergenic_variant	MODIFIER
rs116340956	19:41540285-41540285	T	intergenic_variant	MODIFIER
rs4275821	15:78849541-78849541	G	intergenic_variant	MODIFIER
rs11939146	4:3724254-3724254	A	intergenic_variant	MODIFIER
rs148182317	19:41482107-41482107	G	regulatory_region_variant	MODIFIER
rs12569458	10:112884555-112884555	T	intergenic_variant	MODIFIER
rs6495298	15:78706774-78706774	T	intergenic_variant	MODIFIER
rs6578993	11:2201163-2201163	C	intergenic_variant	MODIFIER
rs16844832	4:3739254-3739254	T	intergenic_variant	MODIFIER
rs4790699	17:4658731-4658731	G	intergenic_variant	MODIFIER
rs371451087	15:30611970-30611970	C	intergenic_variant	MODIFIER
rs11715906	3:113839235-113839235	T	intergenic_variant	MODIFIER
rs183993954	19:41543087-41543087	G	intergenic_variant	MODIFIER
rs17778506	5:148242836-148242836	G	intergenic_variant	MODIFIER
rs2218280	8:26597136-26597136	G	intergenic_variant	MODIFIER
rs62575399	9:136470484-136470484	G	regulatory_region_variant	MODIFIER
rs4378371	11:28608730-28608730	T	intergenic_variant	MODIFIER
rs4350350	11:28650406-28650406	T	intergenic_variant	MODIFIER
rs62440361	6:160722598-160722598	C	regulatory_region_variant	MODIFIER
rs2857959	4:3740717-3740717	G	intergenic_variant	MODIFIER
rs73229635	8:26577645-26577645	T	intergenic_variant	MODIFIER
rs2322314	8:26734094-26734094	C	intergenic_variant	MODIFIER
rs2187820	HSCHR6_MHC_COX:32334080-32334080	C	intergenic_variant	MODIFIER
rs10131172	14:24854692-24854692	T	intergenic_variant	MODIFIER
rs62289457	4:3733960-3733960	T	intergenic_variant	MODIFIER
rs62207995	20:62023182-62023182	A	intergenic_variant	MODIFIER
rs11785591	8:42507740-42507740	G	intergenic_variant	MODIFIER
rs12975479	19:41482851-41482851	T	intergenic_variant	MODIFIER
rs765517	4:90768889-90768889	A	intergenic_variant	MODIFIER
rs7260104	19:41484132-41484132	T	intergenic_variant	MODIFIER
rs4923552	11:28676737-28676737	C	intergenic_variant	MODIFIER
rs11710109	3:66753674-66753674	A	intergenic_variant	MODIFIER
rs62144586	2:25006812-25006812	T	intergenic_variant	MODIFIER
rs73200483	4:3792607-3792607	G	intergenic_variant	MODIFIER
rs62378377	5:148215001-148215001	T	intergenic_variant	MODIFIER
rs2869040	15:78688834-78688834	T	intergenic_variant	MODIFIER
rs7111031	11:113377488-113377488	G	intergenic_variant	MODIFIER
rs113288337	4:3730518-3730518	A	intergenic_variant	MODIFIER
rs2573223	2:233372850-233372850	G	intergenic_variant	MODIFIER
rs139920534	19:41491126-41491126	A	intergenic_variant	MODIFIER
rs9316567	13:22385730-22385730	G	intergenic_variant	MODIFIER
rs11749035	5:174883052-174883052	T	intergenic_variant	MODIFIER
rs7008025	8:26582729-26582729	G	intergenic_variant	MODIFIER
rs11874716	18:52750688-52750688	A	intergenic_variant	MODIFIER
rs17823987	17:4564690-4564690	C	intergenic_variant	MODIFIER
rs6832151	4:40303633-40303633	C	intergenic_variant	MODIFIER
rs1576478	10:115775553-115775553	T	intergenic_variant	MODIFIER
rs13302641	9:136470270-136470270	A	intergenic_variant	MODIFIER
rs7706153	5:148217556-148217556	A	regulatory_region_variant	MODIFIER
rs79152072	19:41484890-41484890	G	intergenic_variant	MODIFIER
rs6015215	20:56744920-56744920	C	intergenic_variant	MODIFIER
rs10748442	12:38732939-38732939	T	intergenic_variant	MODIFIER
rs56410797	15:78685241-78685241	A	intergenic_variant	MODIFIER
rs4916636	4:3739305-3739305	A	intergenic_variant	MODIFIER
rs71321403	3:113967575-113967575	G	intergenic_variant	MODIFIER
rs2903992	15:78709146-78709146	A	intergenic_variant	MODIFIER
rs8106330	19:41482299-41482299	C	regulatory_region_variant	MODIFIER
rs606149	1:193921548-193921548	T	intergenic_variant	MODIFIER
rs2457089	5:174887106-174887106	G	regulatory_region_variant	MODIFIER
rs2314398	2:97413488-97413488	G	intergenic_variant	MODIFIER
rs114758842	5:159326808-159326808	G	intergenic_variant	MODIFIER
rs11727183	4:40305050-40305050	A	intergenic_variant	MODIFIER
rs265968	5:174856996-174856996	G	intergenic_variant	MODIFIER
rs7901584	10:115849257-115849257	A	intergenic_variant	MODIFIER
rs12295684	11:113753178-113753178	C	intergenic_variant	MODIFIER
rs115334275	19:41490295-41490295	T	intergenic_variant	MODIFIER
rs77159062	19:41484943-41484943	A	intergenic_variant	MODIFIER
rs66654016	10:115851567-115851567	C	intergenic_variant	MODIFIER
rs11631159	15:32307632-32307632	C	intergenic_variant	MODIFIER
rs5985678	X:111369327-111369327	C	intergenic_variant	MODIFIER
rs1465942	8:26570965-26570965	T	intergenic_variant	MODIFIER
rs59842979	11:113890882-113890882	G	intergenic_variant	MODIFIER
rs11030387	11:28631484-28631484	T	intergenic_variant	MODIFIER
rs10422086	19:41487033-41487033	A	TF_binding_site_variant	MODIFIER
rs34070481	5:159410017-159410017	C	intergenic_variant	MODIFIER
rs58946214	19:41483929-41483929	A	intergenic_variant	MODIFIER
rs76513621	8:131771306-131771306	C	intergenic_variant	MODIFIER
rs349475	5:19440168-19440168	C	intergenic_variant	MODIFIER
rs58193565	19:41539798-41539798	T	intergenic_variant	MODIFIER
rs13220748	6:154312116-154312116	A	intergenic_variant	MODIFIER
rs7655090	4:9765875-9765875	T	intergenic_variant	MODIFIER
rs28585377	4:3804990-3804990	A	regulatory_region_variant	MODIFIER
rs17313391	8:131691963-131691963	T	intergenic_variant	MODIFIER
rs57425225	8:131779498-131779498	T	intergenic_variant	MODIFIER
rs56296876	10:112824560-112824560	G	intergenic_variant	MODIFIER
rs3025335	9:136468498-136468498	A	regulatory_region_variant	MODIFIER
rs1567883	15:32272884-32272884	G	intergenic_variant	MODIFIER
rs2101881	5:174897031-174897031	C	regulatory_region_variant	MODIFIER
rs1406977	6:88884821-88884821	G	intergenic_variant	MODIFIER
rs1910078	16:55655189-55655189	G	intergenic_variant	MODIFIER
rs111390768	19:41484257-41484257	G	intergenic_variant	MODIFIER
rs11784747	8:131744753-131744753	C	intergenic_variant	MODIFIER
rs7691190	4:40308368-40308368	C	intergenic_variant	MODIFIER
rs1080234	19:41538741-41538741	T	intergenic_variant	MODIFIER
rs12980661	19:41487154-41487154	A	intergenic_variant	MODIFIER
rs55841854	14:24747931-24747931	G	intergenic_variant	MODIFIER
rs55835514	11:113870041-113870041	T	intergenic_variant	MODIFIER
rs117956167	9:136466632-136466632	G	intergenic_variant	MODIFIER
rs55718534	20:4241016-4241016	G	intergenic_variant	MODIFIER
rs17673589	15:32510092-32510092	G	intergenic_variant	MODIFIER
rs3135363	HSCHR6_MHC_MANN:32428329-32428329	G	intergenic_variant	MODIFIER
rs7182973	15:32298533-32298533	T	intergenic_variant	MODIFIER
rs6122434	20:62014997-62014997	C	intergenic_variant	MODIFIER
rs1606662	15:32285980-32285980	G	intergenic_variant	MODIFIER
rs276982	16:86201002-86201002	T	intergenic_variant	MODIFIER
rs73352314	10:115853380-115853380	G	intergenic_variant	MODIFIER
rs4949232	1:30410502-30410502	C	intergenic_variant	MODIFIER
rs4938067	11:113885634-113885634	T	intergenic_variant	MODIFIER
rs8027757	15:38404425-38404425	T	intergenic_variant	MODIFIER
rs3132630	HSCHR6_MHC_COX:30334935-30334935	C	intergenic_variant	MODIFIER
rs2274822	6:14291089-14291089	C	intergenic_variant	MODIFIER
rs17512490	4:40391816-40391816	G	intergenic_variant	MODIFIER
rs1039089	5:174892501-174892501	A	intergenic_variant	MODIFIER
rs4921533	5:159309698-159309698	G	intergenic_variant	MODIFIER
rs2082383	5:148260007-148260007	G	regulatory_region_variant	MODIFIER
rs2660299	1:98528452-98528452	T	intergenic_variant	MODIFIER
rs141456678	19:41542523-41542524	CC	intergenic_variant	MODIFIER
rs7017612	8:42599245-42599245	C	intergenic_variant	MODIFIER
rs56000936	4:40288165-40288165	A	intergenic_variant	MODIFIER
rs7569646	2:25152800-25152800	G	intergenic_variant	MODIFIER
rs6996739	8:26580266-26580266	C	intergenic_variant	MODIFIER
rs4551351	8:34866530-34866530	C	intergenic_variant	MODIFIER
rs2514317	8:99192419-99192419	G	intergenic_variant	MODIFIER
rs77943742	19:41487594-41487594	T	regulatory_region_variant	MODIFIER
rs483831	8:26758313-26758313	A	intergenic_variant	MODIFIER
rs181543732	8:132082698-132082698	A	intergenic_variant	MODIFIER
rs4821667	22:37830081-37830081	A	intergenic_variant	MODIFIER
rs76177530	5:159304225-159304225	A	regulatory_region_variant	MODIFIER
rs4813678	20:4237570-4237570	T	intergenic_variant	MODIFIER
rs278977	4:40392496-40392496	C	intergenic_variant	MODIFIER
rs138700557	19:41541122-41541122	C	intergenic_variant	MODIFIER
rs11667025	19:41480217-41480217	A	intergenic_variant	MODIFIER
rs149877638	3:123195337-123195337	C	intergenic_variant	MODIFIER
rs4803414	19:41486082-41486082	C	intergenic_variant	MODIFIER
rs11636810	15:32280226-32280226	A	intergenic_variant	MODIFIER
rs726413	8:131746505-131746505	T	intergenic_variant	MODIFIER
rs3130893	HSCHR6_MHC_QBL:28980707-28980707	G	intergenic_variant	MODIFIER
rs141106993	19:41540351-41540351	G	intergenic_variant	MODIFIER
rs2356015	11:28671134-28671134	C	intergenic_variant	MODIFIER
rs16871509	5:71022222-71022222	T	intergenic_variant	MODIFIER
rs148234525	19:41478344-41478344	T	intergenic_variant	MODIFIER
rs346637	5:135738562-135738562	T	intergenic_variant	MODIFIER
rs56125914	19:41469848-41469848	T	intergenic_variant	MODIFIER
rs12226610	11:28631069-28631069	C	intergenic_variant	MODIFIER
rs12649848	4:40395333-40395333	A	intergenic_variant	MODIFIER
rs3101019	5:174861372-174861372	T	intergenic_variant	MODIFIER
rs10068999	5:159418490-159418490	G	intergenic_variant	MODIFIER
rs28674581	8:131752081-131752081	A	intergenic_variant	MODIFIER
rs4732846	8:26597985-26597985	C	intergenic_variant	MODIFIER
rs4724416	7:45598170-45598170	A	intergenic_variant	MODIFIER
rs78752464	19:41489724-41489724	T	intergenic_variant	MODIFIER
rs17725710	10:127081682-127081682	G	intergenic_variant	MODIFIER
rs56269052	5:159407316-159407316	A	intergenic_variant	MODIFIER
rs17250591	8:34861700-34861700	C	intergenic_variant	MODIFIER
rs263906	1:101978334-101978334	C	intergenic_variant	MODIFIER
rs4254099	11:113376856-113376856	T	regulatory_region_variant	MODIFIER
rs1339517	10:130199141-130199141	A	intergenic_variant	MODIFIER
rs2857961	4:3739334-3739334	A	intergenic_variant	MODIFIER
rs9890937	17:4660508-4660508	T	intergenic_variant	MODIFIER
rs2853443	2:233379933-233379933	A	regulatory_region_variant	MODIFIER
rs4675690	2:208507807-208507807	T	intergenic_variant	MODIFIER
rs4240748	12:92246786-92246786	G	intergenic_variant	MODIFIER
rs78872050	8:131767568-131767568	G	intergenic_variant	MODIFIER
rs2782979	10:115781367-115781367	A	intergenic_variant	MODIFIER
rs73231708	4:40371554-40371554	A	intergenic_variant	MODIFIER
rs62002888	15:32311981-32311981	G	intergenic_variant	MODIFIER
rs9861395	3:123196692-123196692	G	intergenic_variant	MODIFIER
rs4637536	5:148268180-148268180	T	intergenic_variant	MODIFIER
rs62211091	20:4269403-4269403	T	intergenic_variant	MODIFIER
rs4861350	4:40367787-40367787	G	intergenic_variant	MODIFIER
rs1839129	4:158884415-158884415	A	intergenic_variant	MODIFIER
rs10484439	6:26309908-26309908	A	regulatory_region_variant	MODIFIER
rs11101179	10:50810891-50810891	C	intergenic_variant	MODIFIER
rs28665704	4:3813838-3813838	C	intergenic_variant	MODIFIER
rs4517638	13:106069209-106069209	A	intergenic_variant	MODIFIER
rs1530044	4:166427411-166427411	A	intergenic_variant	MODIFIER
rs76100968	10:112887951-112887951	T	intergenic_variant	MODIFIER
rs265987	5:174842248-174842248	T	intergenic_variant	MODIFIER
rs10840686	12:8261650-8261650	C	TF_binding_site_variant	MODIFIER
rs3134792	HSCHR6_MHC_DBB:31294247-31294247	G	intergenic_variant	MODIFIER
rs12730292	1:79254762-79254762	G	intergenic_variant	MODIFIER
rs7934649	11:113372671-113372671	T	intergenic_variant	MODIFIER
rs6582634	12:38748041-38748041	C	intergenic_variant	MODIFIER
rs12600601	17:4565717-4565717	T	intergenic_variant	MODIFIER
rs4442537	11:28625664-28625664	T	intergenic_variant	MODIFIER
rs2036106	8:26593589-26593589	A	intergenic_variant	MODIFIER
rs57308096	8:42537736-42537736	A	intergenic_variant	MODIFIER
rs62519397	8:131779306-131779306	A	intergenic_variant	MODIFIER
rs4377605	4:12383947-12383947	A	intergenic_variant	MODIFIER
rs2585817	11:28602221-28602221	T	intergenic_variant	MODIFIER
rs4367212	4:40369784-40369784	T	intergenic_variant	MODIFIER
rs10094584	8:26600014-26600014	C	intergenic_variant	MODIFIER
rs4361759	8:34861030-34861030	G	intergenic_variant	MODIFIER
rs112461321	4:40295346-40295346	T	intergenic_variant	MODIFIER
rs3131934	6:30931844-30931844	C	regulatory_region_variant	MODIFIER
rs4337023	11:28660205-28660205	C	intergenic_variant	MODIFIER
rs13257111	8:26582563-26582563	A	intergenic_variant	MODIFIER
rs72934570	18:53533189-53533189	T	regulatory_region_variant	MODIFIER
rs4973533	2:233358049-233358049	A	intergenic_variant	MODIFIER
rs6557942	8:26573106-26573106	G	intergenic_variant	MODIFIER
rs2894876	5:7390100-7390100	C	intergenic_variant	MODIFIER
rs17640574	5:148217864-148217864	A	intergenic_variant	MODIFIER
rs1729228	2:233369617-233369617	A	intergenic_variant	MODIFIER
rs10426184	19:41540115-41540115	A	intergenic_variant	MODIFIER
rs6992526	8:26588975-26588975	A	intergenic_variant	MODIFIER
rs6992508	8:26566735-26566735	A	intergenic_variant	MODIFIER
rs72694365	14:24814809-24814809	T	intergenic_variant	MODIFIER
rs7098512	10:115849742-115849742	C	intergenic_variant	MODIFIER
rs736556	7:31057068-31057068	C	regulatory_region_variant	MODIFIER
rs5825114	18:52749217-52749218	AAAAAAAA	intergenic_variant	MODIFIER
rs1034258	10:115832408-115832408	G	intergenic_variant	MODIFIER
rs11606774	11:113886210-113886210	C	intergenic_variant	MODIFIER
rs138488733	19:41490439-41490439	T	intergenic_variant	MODIFIER
rs1529872	2:233363431-233363431	T	intergenic_variant	MODIFIER
rs4809552	20:62028308-62028308	T	intergenic_variant	MODIFIER
rs189637155	19:41480741-41480741	A	regulatory_region_variant	MODIFIER
rs892215	19:41478002-41478002	C	intergenic_variant	MODIFIER
rs8105382	19:41488784-41488784	C	intergenic_variant	MODIFIER
rs729253	2:117932237-117932237	T	intergenic_variant	MODIFIER
rs1843888	12:38737310-38737310	A	intergenic_variant	MODIFIER
rs16894091	6:28390137-28390137	A	intergenic_variant	MODIFIER
rs11196597	10:115788094-115788094	A	intergenic_variant	MODIFIER
rs142572480	19:41491783-41491783	A	intergenic_variant	MODIFIER
rs73808690	4:40309048-40309048	T	intergenic_variant	MODIFIER
rs7251950	19:41482742-41482742	G	intergenic_variant	MODIFIER
rs10891562	11:113361176-113361176	A	intergenic_variant	MODIFIER
rs3127583	6:160727131-160727131	A	intergenic_variant	MODIFIER
rs34973151	4:3811943-3811943	A	intergenic_variant	MODIFIER
rs9834970	3:36856030-36856030	C	intergenic_variant	MODIFIER
rs7256851	19:41478132-41478132	T	intergenic_variant	MODIFIER
rs1293778	12:113467127-113467127	C	intergenic_variant	MODIFIER
rs725695	5:167700829-167700829	G	intergenic_variant	MODIFIER
rs8107990	19:41480957-41480957	G	regulatory_region_variant	MODIFIER
rs7820310	8:26561030-26561030	C	intergenic_variant	MODIFIER
rs145694466	19:41484575-41484575	A	intergenic_variant	MODIFIER
rs62291061	4:3748555-3748555	T	intergenic_variant	MODIFIER
rs9759516	4:40291084-40291084	A	intergenic_variant	MODIFIER
rs6888329	5:148216402-148216402	A	intergenic_variant	MODIFIER
rs3103350	6:160723005-160723005	C	intergenic_variant	MODIFIER
rs7121736	11:28649870-28649870	G	regulatory_region_variant	MODIFIER
rs8112050	19:32631274-32631274	A	intergenic_variant	MODIFIER
rs75382580	19:41487742-41487742	C	regulatory_region_variant	MODIFIER
rs34614384	11:113831931-113831931	G	intergenic_variant	MODIFIER
rs72712407	8:131785545-131785545	C	intergenic_variant	MODIFIER
rs72713515	15:32304601-32304601	C	intergenic_variant	MODIFIER
rs7801375	7:131567263-131567263	T	intergenic_variant	MODIFIER
rs7689764	4:3726739-3726739	C	intergenic_variant	MODIFIER
rs72815470	5:174895622-174895622	A	intergenic_variant	MODIFIER
rs2644640	5:174855411-174855411	T	intergenic_variant	MODIFIER
rs2056925	6:27690905-27690905	T	intergenic_variant	MODIFIER
rs7831249	8:34859830-34859830	C	intergenic_variant	MODIFIER
rs13194504	6:28630691-28630691	A	intergenic_variant	MODIFIER
rs12714788	3:72657113-72657113	C	intergenic_variant	MODIFIER
rs28637474	4:3805100-3805100	G	regulatory_region_variant	MODIFIER
rs72808183	5:159331044-159331044	C	intergenic_variant	MODIFIER
rs1000986	8:26580062-26580062	T	intergenic_variant	MODIFIER
rs4131791	18:52747871-52747871	A	intergenic_variant	MODIFIER
rs6580582	5:148173382-148173382	C	intergenic_variant	MODIFIER
rs882808	19:41479051-41479051	A	intergenic_variant	MODIFIER
rs7775835	6:28678357-28678357	G	intergenic_variant	MODIFIER
rs6819175	4:12393099-12393099	A	intergenic_variant	MODIFIER
rs4973535	2:233364274-233364274	G	intergenic_variant	MODIFIER
rs17543948	11:113881671-113881671	C	intergenic_variant	MODIFIER
rs13131292	4:171337202-171337202	A	intergenic_variant	MODIFIER
rs6662385	1:73173575-73173575	T	intergenic_variant	MODIFIER
rs11638077	15:78681797-78681797	A	intergenic_variant	MODIFIER
rs28526814	15:78710415-78710415	C	intergenic_variant	MODIFIER
rs34099297	8:26586772-26586772	A	intergenic_variant	MODIFIER
rs73037222	19:41489506-41489506	C	intergenic_variant	MODIFIER
rs73037223	19:41489845-41489845	A	intergenic_variant	MODIFIER
rs10851669	15:32315498-32315498	C	intergenic_variant	MODIFIER
rs73794430	4:3819456-3819456	T	intergenic_variant	MODIFIER
rs4073055	8:26574853-26574853	G	intergenic_variant	MODIFIER
rs2644631	5:174833351-174833351	T	intergenic_variant	MODIFIER
rs10015828	4:12357958-12357958	C	intergenic_variant	MODIFIER
rs4736737	8:132079331-132079331	C	intergenic_variant	MODIFIER
rs73229789	4:40310843-40310843	T	intergenic_variant	MODIFIER
rs4478239	4:188191306-188191306	A	intergenic_variant	MODIFIER
rs10484399	6:27534528-27534528	G	intergenic_variant	MODIFIER
rs191228728	19:41482855-41482855	T	intergenic_variant	MODIFIER
rs677062	10:115853630-115853630	T	intergenic_variant	MODIFIER
rs4309482	18:52750469-52750469	G	intergenic_variant	MODIFIER
rs67668729	8:26747983-26747983	C	intergenic_variant	MODIFIER
rs7659738	4:40303809-40303809	T	intergenic_variant	MODIFIER
rs11933528	4:12399802-12399802	C	intergenic_variant	MODIFIER
rs1780436	10:34257612-34257612	A	intergenic_variant	MODIFIER
rs6846945	4:12356441-12356441	C	intergenic_variant	MODIFIER
rs12297194	12:38735803-38735803	C	intergenic_variant	MODIFIER
rs140510829	19:41477941-41477941	A	intergenic_variant	MODIFIER
rs73610173	20:4241071-4241071	A	intergenic_variant	MODIFIER
rs77684380	4:40401032-40401032	T	intergenic_variant	MODIFIER
rs1426562	8:53935694-53935694	G	intergenic_variant	MODIFIER
rs4532960	10:104667406-104667406	T	intergenic_variant	MODIFIER
rs11671151	19:41481829-41481829	A	intergenic_variant	MODIFIER
rs12780590	10:115856818-115856818	C	intergenic_variant	MODIFIER
rs7726095	5:159336686-159336686	A	intergenic_variant	MODIFIER
rs10034888	4:3753329-3753329	A	intergenic_variant	MODIFIER
rs74780340	20:62026811-62026811	A	intergenic_variant	MODIFIER
rs11774643	8:131778104-131778104	A	intergenic_variant	MODIFIER
rs937352	8:26598715-26598715	T	regulatory_region_variant	MODIFIER
rs62144584	2:25004937-25004937	C	intergenic_variant	MODIFIER
rs4921536	5:159327624-159327624	C	regulatory_region_variant	MODIFIER
rs74422785	20:4238368-4238368	A	intergenic_variant	MODIFIER
rs76421816	19:41485688-41485688	G	intergenic_variant	MODIFIER
rs7037778	9:80806618-80806618	G	intergenic_variant	MODIFIER
rs78726474	4:40291485-40291485	A	regulatory_region_variant	MODIFIER
rs73078666	4:3795149-3795149	G	intergenic_variant	MODIFIER
rs10013231	4:3753097-3753097	T	intergenic_variant	MODIFIER
rs6868666	5:174832200-174832200	G	intergenic_variant	MODIFIER
rs73227684	8:26556281-26556281	A	intergenic_variant	MODIFIER
rs183718144	19:41538654-41538654	C	intergenic_variant	MODIFIER
rs76194194	19:41543327-41543327	G	intergenic_variant	MODIFIER
rs73200469	4:3781289-3781289	A	intergenic_variant	MODIFIER
rs1382751	4:12138827-12138827	G	intergenic_variant	MODIFIER
rs1422420	5:167701745-167701745	G	intergenic_variant	MODIFIER
rs10958724	8:42517127-42517127	T	intergenic_variant	MODIFIER
rs11214786	11:113836713-113836713	A	intergenic_variant	MODIFIER
rs57300810	4:3740110-3740110	T	intergenic_variant	MODIFIER
rs7080638	10:115819694-115819694	T	regulatory_region_variant	MODIFIER
rs11168850	12:49472965-49472965	A	intergenic_variant	MODIFIER
rs3889025	11:113886816-113886816	G	intergenic_variant	MODIFIER
rs11030386	11:28631248-28631248	G	intergenic_variant	MODIFIER
rs7571362	2:233360483-233360483	T	intergenic_variant	MODIFIER
rs2337233	15:32307215-32307215	C	intergenic_variant	MODIFIER
rs4238010	12:4118317-4118317	T	intergenic_variant	MODIFIER
rs4395526	4:12396416-12396416	A	intergenic_variant	MODIFIER
rs1508762	5:174893308-174893308	A	regulatory_region_variant	MODIFIER
rs4520584	11:28612392-28612392	A	intergenic_variant	MODIFIER
rs754901	2:233367485-233367485	A	intergenic_variant	MODIFIER
rs17108817	5:148215902-148215902	C	intergenic_variant	MODIFIER
rs7015342	8:20754365-20754365	G	intergenic_variant	MODIFIER
rs4344470	11:28657250-28657250	G	intergenic_variant	MODIFIER
rs767778	13:80197115-80197115	A	intergenic_variant	MODIFIER
rs6987332	8:26558659-26558659	T	regulatory_region_variant	MODIFIER
rs140019668	19:41482220-41482220	A	intergenic_variant	MODIFIER
rs735765	6:28170297-28170297	A	intergenic_variant	MODIFIER
rs112920571	14:24751079-24751079	T	intergenic_variant	MODIFIER
rs73229617	8:26568306-26568306	C	intergenic_variant	MODIFIER
rs9685392	4:40291480-40291480	G	intergenic_variant	MODIFIER
rs11742519	5:148238308-148238308	A	regulatory_region_variant	MODIFIER
rs2917067	8:131751836-131751836	A	intergenic_variant	MODIFIER
rs13274114	8:42670424-42670424	C	intergenic_variant	MODIFIER
rs4921244	5:159407371-159407371	T	intergenic_variant	MODIFIER
rs78440823	15:32311906-32311906	C	intergenic_variant	MODIFIER
rs7095259	10:50769121-50769121	T	intergenic_variant	MODIFIER
rs1463781	5:174897457-174897457	C	intergenic_variant	MODIFIER
rs4628248	8:42514260-42514260	A	regulatory_region_variant	MODIFIER
rs7594560	2:208505879-208505879	A	intergenic_variant	MODIFIER
rs1917806	10:50806587-50806587	A	intergenic_variant	MODIFIER
rs404626	4:40385864-40385864	T	intergenic_variant	MODIFIER
rs74654578	10:112881726-112881726	A	intergenic_variant	MODIFIER
rs72857426	2:146431558-146431558	T	intergenic_variant	MODIFIER
rs13044914	20:4272152-4272152	A	intergenic_variant	MODIFIER
rs17180327	2:181016133-181016133	G	intergenic_variant	MODIFIER
rs174820	5:174898980-174898980	C	intergenic_variant	MODIFIER
rs62207990	20:62018672-62018672	C	intergenic_variant	MODIFIER
rs3094011	6:31451836-31451836	C	intergenic_variant	MODIFIER
rs4790701	17:4662483-4662483	C	intergenic_variant	MODIFIER
rs9823071	3:113827552-113827552	T	regulatory_region_variant	MODIFIER
rs7656440	4:3726201-3726201	T	intergenic_variant	MODIFIER
rs6893517	5:148250573-148250573	A	intergenic_variant	MODIFIER
rs1198589	1:98550411-98550411	C	regulatory_region_variant	MODIFIER
rs7707024	5:159320915-159320915	C	intergenic_variant	MODIFIER
rs4918889	10:115830718-115830718	A	intergenic_variant	MODIFIER
rs6735034	2:233368690-233368690	C	intergenic_variant	MODIFIER
rs146706289	19:41491307-41491307	G	intergenic_variant	MODIFIER
rs982239	4:158882623-158882623	C	intergenic_variant	MODIFIER
rs149802583	19:41484552-41484552	T	intergenic_variant	MODIFIER
rs7081472	10:50766496-50766496	G	regulatory_region_variant	MODIFIER
rs7098129	10:50768596-50768596	C	regulatory_region_variant	MODIFIER
rs143402605	19:41480006-41480006	T	intergenic_variant	MODIFIER
rs7931440	11:28623873-28623873	T	intergenic_variant	MODIFIER
rs1645679	19:41652373-41652373	G	intergenic_variant	MODIFIER
rs722098	21:16685598-16685598	C	intergenic_variant	MODIFIER
rs6832448	4:40385585-40385585	C	intergenic_variant	MODIFIER
rs892216	19:41489851-41489851	C	intergenic_variant	MODIFIER
rs7047353	9:80805624-80805624	A	intergenic_variant	MODIFIER
rs7357339	7:45605998-45605998	T	regulatory_region_variant	MODIFIER
rs147830189	19:41542264-41542264	G	intergenic_variant	MODIFIER
rs7176853	15:38421410-38421410	T	intergenic_variant	MODIFIER
rs185044055	19:41485496-41485496	T	intergenic_variant	MODIFIER
rs12550840	8:131780968-131780968	G	intergenic_variant	MODIFIER
rs35915	16:55673335-55673335	C	intergenic_variant	MODIFIER
rs56956478	4:40402377-40402377	T	intergenic_variant	MODIFIER
rs1022040	5:174896514-174896514	T	intergenic_variant	MODIFIER
rs2697806	2:233360507-233360507	A	intergenic_variant	MODIFIER
rs7848286	9:136462124-136462124	T	intergenic_variant	MODIFIER
rs35085238	2:208512940-208512940	T	intergenic_variant	MODIFIER
rs28475146	15:78709976-78709976	G	intergenic_variant	MODIFIER
rs79212538	5:151993104-151993104	T	intergenic_variant	MODIFIER
rs11083594	19:41481762-41481762	C	intergenic_variant	MODIFIER
rs573935	4:46214009-46214009	T	intergenic_variant	MODIFIER
rs11901793	2:237497237-237497237	G	intergenic_variant	MODIFIER
rs112596306	15:32284209-32284209	A	intergenic_variant	MODIFIER
rs10909370	10:115847890-115847890	T	intergenic_variant	MODIFIER
rs73116269	7:45606529-45606529	G	intergenic_variant	MODIFIER
rs11942175	4:12395247-12395247	C	intergenic_variant	MODIFIER
rs72730024	8:131767918-131767918	T	intergenic_variant	MODIFIER
rs7836254	8:20731645-20731645	T	regulatory_region_variant	MODIFIER
rs6016596	20:40300232-40300232	T	intergenic_variant	MODIFIER
rs8040976	15:32303057-32303057	C	intergenic_variant	MODIFIER
rs10439989	3:113967932-113967932	C	intergenic_variant	MODIFIER
rs7832238	8:34859844-34859844	T	intergenic_variant	MODIFIER
rs2811237	6:55166890-55166890	A	intergenic_variant	MODIFIER
rs6076652	20:4269337-4269337	G	intergenic_variant	MODIFIER
rs802460	7:86260816-86260816	T	intergenic_variant	MODIFIER
rs7908645	10:112856425-112856425	G	intergenic_variant	MODIFIER
rs895898	13:39227547-39227547	G	intergenic_variant	MODIFIER
rs1339227	6:73155701-73155701	T	intergenic_variant	MODIFIER
rs73389022	10:135396119-135396119	T	intergenic_variant	MODIFIER
rs935925	2:237214545-237214545	G	intergenic_variant	MODIFIER
rs55778060	20:4189771-4189771	T	intergenic_variant	MODIFIER
rs45499392	16:55670720-55670720	C	intergenic_variant	MODIFIER
rs141794568	19:41491008-41491008	T	intergenic_variant	MODIFIER
rs11731024	4:40407386-40407386	G	regulatory_region_variant	MODIFIER
rs79018919	19:41467722-41467722	T	intergenic_variant	MODIFIER
rs7820565	8:26731802-26731802	C	intergenic_variant	MODIFIER
rs869451	11:113753012-113753012	T	intergenic_variant	MODIFIER
rs1036814	8:26578762-26578762	G	intergenic_variant	MODIFIER
rs144395249	19:41480405-41480405	T	regulatory_region_variant	MODIFIER
rs2748753	4:3732090-3732090	A	intergenic_variant	MODIFIER
rs9295740	6:27689502-27689502	A	intergenic_variant	MODIFIER
rs7915120	10:115785245-115785245	G	intergenic_variant	MODIFIER
rs11779598	8:81847551-81847551	T	intergenic_variant	MODIFIER
rs1917913	18:5742915-5742915	A	intergenic_variant	MODIFIER
rs1198588	1:98552832-98552832	T	regulatory_region_variant	MODIFIER
rs72625162	15:32506365-32506365	C	intergenic_variant	MODIFIER
rs7072155	10:50768232-50768232	A	intergenic_variant	MODIFIER
rs265972	5:174860516-174860516	A	intergenic_variant	MODIFIER
rs17046325	1:217572751-217572751	C	intergenic_variant	MODIFIER
rs11030380	11:28591168-28591168	T	intergenic_variant	MODIFIER
rs961654	13:106074279-106074279	C	intergenic_variant	MODIFIER
rs1729227	2:233369420-233369420	T	intergenic_variant	MODIFIER
rs7694427	4:63528519-63528519	A	intergenic_variant	MODIFIER
rs80269469	15:32511255-32511255	G	intergenic_variant	MODIFIER
rs2038441	20:62028063-62028063	G	intergenic_variant	MODIFIER
rs62377702	5:159409821-159409821	T	regulatory_region_variant	MODIFIER
rs1432628	5:148251668-148251668	T	intergenic_variant	MODIFIER
rs10776583	10:50779645-50779645	C	intergenic_variant	MODIFIER
rs6844768	4:40385906-40385906	G	intergenic_variant	MODIFIER
rs11712183	3:1597057-1597057	G	intergenic_variant	MODIFIER
rs78885305	8:26589273-26589273	A	intergenic_variant	MODIFIER
rs187970479	19:41484165-41484165	C	intergenic_variant	MODIFIER
rs1020232	8:26594912-26594912	C	intergenic_variant	MODIFIER
rs16883302	8:34855426-34855426	T	intergenic_variant	MODIFIER
rs10417121	19:41424828-41424828	C	intergenic_variant	MODIFIER
rs28497154	4:3817553-3817553	T	intergenic_variant	MODIFIER
rs1468722	5:148295679-148295679	A	intergenic_variant	MODIFIER
rs4677894	3:123192512-123192512	A	intergenic_variant	MODIFIER
rs10891564	11:113374013-113374013	A	intergenic_variant	MODIFIER
rs140267186	19:41540899-41540899	T	intergenic_variant	MODIFIER
rs1432677	5:159312460-159312460	G	intergenic_variant	MODIFIER
rs117226090	8:26744131-26744131	T	intergenic_variant	MODIFIER
rs992528	10:118162582-118162582	A	intergenic_variant	MODIFIER
rs1150229	11:113833152-113833152	T	intergenic_variant	MODIFIER
rs9917947	4:3726876-3726876	T	regulatory_region_variant	MODIFIER
rs7712049	5:159325351-159325351	G	intergenic_variant	MODIFIER
rs183085223	19:41483541-41483541	A	intergenic_variant	MODIFIER
rs112367948	15:30638458-30638458	T	intergenic_variant	MODIFIER
rs55900939	2:233358857-233358857	C	regulatory_region_variant	MODIFIER
rs1320215	4:40286230-40286230	T	regulatory_region_variant	MODIFIER
rs7952220	11:28607245-28607245	G	intergenic_variant	MODIFIER
rs146787475	19:41540488-41540488	C	intergenic_variant	MODIFIER
rs13274340	8:26550062-26550062	G	intergenic_variant	MODIFIER
rs10099144	8:19996860-19996860	T	intergenic_variant	MODIFIER
rs1873719	4:40387605-40387605	A	intergenic_variant	MODIFIER
rs74319726	19:41586582-41586582	G	intergenic_variant	MODIFIER
rs140789591	10:112847781-112847781	G	intergenic_variant	MODIFIER
rs1104854	19:41479309-41479309	T	intergenic_variant	MODIFIER
rs112600091	4:40385994-40385994	C	intergenic_variant	MODIFIER
rs146205746	19:41491717-41491717	G	intergenic_variant	MODIFIER
rs141173190	19:41482139-41482139	C	intergenic_variant	MODIFIER
rs11645905	16:55682999-55682999	T	intergenic_variant	MODIFIER
rs1411736	13:107362208-107362208	A	intergenic_variant	MODIFIER
rs9880405	3:123196136-123196136	C	intergenic_variant	MODIFIER
rs78271253	5:148167739-148167739	A	intergenic_variant	MODIFIER
rs13169166	5:159305271-159305271	A	regulatory_region_variant	MODIFIER
rs7183990	15:32298690-32298690	C	intergenic_variant	MODIFIER
rs6011805	20:62018747-62018747	C	intergenic_variant	MODIFIER
rs4705272	5:148237855-148237855	C	intergenic_variant	MODIFIER
rs4887052	15:78703631-78703631	A	intergenic_variant	MODIFIER
rs7634086	3:123203009-123203009	C	intergenic_variant	MODIFIER
rs6862721	5:174895812-174895812	A	intergenic_variant	MODIFIER
rs2941099	8:131768432-131768432	T	intergenic_variant	MODIFIER
rs4421019	4:40309851-40309851	A	intergenic_variant	MODIFIER
rs1329650	10:93348120-93348120	T	intergenic_variant	MODIFIER
rs10409258	19:41550317-41550317	C	intergenic_variant	MODIFIER
rs12522290	5:152797656-152797656	G	intergenic_variant	MODIFIER
rs10418990	19:41490404-41490404	A	intergenic_variant	MODIFIER
rs35123682	3:123196819-123196819	T	intergenic_variant	MODIFIER
rs9886861	9:133849498-133849498	C	regulatory_region_variant	MODIFIER
rs1817648	12:38733424-38733424	C	intergenic_variant	MODIFIER
rs4575255	11:28650182-28650182	G	regulatory_region_variant	MODIFIER
rs17093289	8:20738519-20738519	C	regulatory_region_variant	MODIFIER
rs2511516	11:113400497-113400497	C	regulatory_region_variant	MODIFIER
rs2877330	7:45589439-45589439	C	intergenic_variant	MODIFIER
rs72829191	5:148297036-148297036	T	intergenic_variant	MODIFIER
rs7566023	2:25151872-25151872	G	regulatory_region_variant	MODIFIER
rs73933711	19:41463772-41463772	C	intergenic_variant	MODIFIER
rs6746896	2:97410949-97410949	G	intergenic_variant	MODIFIER
rs4563312	20:4187139-4187139	G	intergenic_variant	MODIFIER
rs183472681	8:131768846-131768846	T	intergenic_variant	MODIFIER
rs1190460	2:233366740-233366740	C	regulatory_region_variant	MODIFIER
rs10013579	4:63540378-63540378	C	intergenic_variant	MODIFIER
rs11746220	5:148293683-148293683	C	intergenic_variant	MODIFIER
rs112290623	20:4270513-4270513	C	intergenic_variant	MODIFIER
rs4624519	3:36862980-36862980	G	intergenic_variant	MODIFIER
rs143291415	19:41490114-41490114	T	intergenic_variant	MODIFIER
rs80223633	14:24828838-24828838	G	intergenic_variant	MODIFIER
rs913607	13:106910804-106910804	C	intergenic_variant	MODIFIER
rs10885093	10:112894555-112894555	T	intergenic_variant	MODIFIER
rs139250282	19:41543445-41543445	G	intergenic_variant	MODIFIER
rs9732561	10:112804358-112804358	A	intergenic_variant	MODIFIER
rs2869030	15:78711803-78711803	T	intergenic_variant	MODIFIER
rs4391122	5:60598543-60598543	G	intergenic_variant	MODIFIER
rs9461405	6:27719375-27719375	T	intergenic_variant	MODIFIER
rs886083	9:136465388-136465388	A	intergenic_variant	MODIFIER
rs147819804	19:41544248-41544248	T	intergenic_variant	MODIFIER
rs4691319	4:157176745-157176745	A	intergenic_variant	MODIFIER
rs855715	10:115823524-115823524	T	intergenic_variant	MODIFIER
rs12120254	1:79252228-79252228	A	intergenic_variant	MODIFIER
rs7786795	7:51721558-51721558	G	intergenic_variant	MODIFIER
rs142139481	19:41544121-41544121	C	intergenic_variant	MODIFIER
rs9684412	4:40291232-40291232	C	regulatory_region_variant	MODIFIER
rs77900108	10:50790367-50790367	T	intergenic_variant	MODIFIER
rs141233472	19:41541137-41541137	C	intergenic_variant	MODIFIER
rs2036655	17:4665868-4665868	C	intergenic_variant	MODIFIER
rs151217881	19:41483060-41483060	A	intergenic_variant	MODIFIER
rs2869043	15:78691469-78691469	G	intergenic_variant	MODIFIER
rs7085562	10:115755904-115755904	T	intergenic_variant	MODIFIER
rs241526	14:56512919-56512919	T	intergenic_variant	MODIFIER
rs17093283	8:20735577-20735577	G	intergenic_variant	MODIFIER
rs77990235	4:3806006-3806006	C	intergenic_variant	MODIFIER
rs10885532	10:115828256-115828256	G	intergenic_variant	MODIFIER
rs7075619	10:112857950-112857950	T	intergenic_variant	MODIFIER
rs2230808	9:107562804-107562804	A	missense_variant	MODERATE	ABCA1
rs8046826	16:48173381-48173381	C	downstream_gene_variant	MODIFIER	ABCC12
rs649129	HG79_PATCH:136154395-136154395	C	upstream_gene_variant	MODIFIER	ABO
rs11570570	17:45200512-45200512	T	downstream_gene_variant	MODIFIER	AC002558.1
rs6943762	7:86403263-86403263	C	downstream_gene_variant	MODIFIER	AC005009.1
rs2158786	7:86406018-86406018	T	upstream_gene_variant	MODIFIER	AC005009.1
rs10487052	7:86410689-86410689	T	downstream_gene_variant	MODIFIER	AC005009.2
rs111896713	5:140143665-140143665	ATTGAAAGAAAATT	upstream_gene_variant	MODIFIER	AC005609.2
rs1558477	7:31155347-31155347	A	downstream_gene_variant	MODIFIER	AC006466.5
rs7791986	7:31157479-31157479	G	downstream_gene_variant	MODIFIER	AC006466.5
rs10423745	19:13176815-13176815	C	downstream_gene_variant	MODIFIER	AC007787.2
rs34438531	2:208365959-208365959	C	intron_variant,non_coding_transcript_variant	MODIFIER	AC007879.5
rs2432710	2:208365819-208365819	G	intron_variant,non_coding_transcript_variant	MODIFIER	AC007879.5
rs2551652	2:208362080-208362080	C	intron_variant,non_coding_transcript_variant	MODIFIER	AC007879.5
rs11694965	2:208355809-208355809	C	intron_variant,non_coding_transcript_variant	MODIFIER	AC007879.5
rs62189346	2:208362369-208362369	C	intron_variant,non_coding_transcript_variant	MODIFIER	AC007879.5
rs4675679	2:208345140-208345140	A	intron_variant,non_coding_transcript_variant	MODIFIER	AC007879.5
rs7349417	2:208344405-208344405	G	intron_variant,non_coding_transcript_variant	MODIFIER	AC007879.5
rs7349291	2:208344515-208344515	T	intron_variant,non_coding_transcript_variant	MODIFIER	AC007879.5
rs4673372	2:208365979-208365979	T	intron_variant,non_coding_transcript_variant	MODIFIER	AC007879.5
rs72954134	2:208346987-208346987	T	intron_variant,non_coding_transcript_variant	MODIFIER	AC007879.5
rs1862951	2:208368772-208368772	G	intron_variant,non_coding_transcript_variant	MODIFIER	AC007879.5
rs72954144	2:208350526-208350526	A	intron_variant,non_coding_transcript_variant	MODIFIER	AC007879.5
rs1862952	2:208368514-208368514	G	intron_variant,non_coding_transcript_variant	MODIFIER	AC007879.5
rs1426707	2:64619247-64619247	G	downstream_gene_variant	MODIFIER	AC008074.3
rs6556458	5:159294343-159294343	T	intron_variant,non_coding_transcript_variant	MODIFIER	AC011343.1
rs2384063	2:25187115-25187115	G	downstream_gene_variant	MODIFIER	AC013267.1
rs6749438	2:25190127-25190127	C	downstream_gene_variant	MODIFIER	AC013267.1
rs6956225	7:138335246-138335246	T	upstream_gene_variant	MODIFIER	AC013429.4
rs1449984	2:23414651-23414651	G	intron_variant,non_coding_transcript_variant	MODIFIER	AC016768.1
rs3735274	7:50596630-50596630	C	upstream_gene_variant	MODIFIER	AC018705.5
rs3735273	7:50596864-50596864	T	upstream_gene_variant	MODIFIER	AC018705.5
rs10179309	2:175651577-175651577	C	intron_variant,non_coding_transcript_variant	MODIFIER	AC018890.4
rs935865	2:175645837-175645837	G	downstream_gene_variant	MODIFIER	AC018890.4
rs12465556	2:175647458-175647458	T	downstream_gene_variant	MODIFIER	AC018890.4
rs4972721	2:175646624-175646624	A	downstream_gene_variant	MODIFIER	AC018890.4
rs7598080	2:175656117-175656117	G	upstream_gene_variant	MODIFIER	AC018890.4
rs55645472	2:175652902-175652902	G	upstream_gene_variant	MODIFIER	AC018890.4
rs7581373	2:175650021-175650021	T	intron_variant,non_coding_transcript_variant	MODIFIER	AC018890.4
rs112698900	2:175649304-175649304	G	non_coding_transcript_exon_variant	MODIFIER	AC018890.4
rs73030254	2:175641619-175641619	C	downstream_gene_variant	MODIFIER	AC018890.6
rs1562957	2:175637578-175637578	A	non_coding_transcript_exon_variant	MODIFIER	AC018890.6
rs73973359	2:175565217-175565217	G	intron_variant,non_coding_transcript_variant	MODIFIER	AC018890.6
rs116649351	2:175564569-175564569	A	intron_variant,non_coding_transcript_variant	MODIFIER	AC018890.6
rs2646144	2:175594623-175594623	G	intron_variant,non_coding_transcript_variant	MODIFIER	AC018890.6
rs2600707	2:175571172-175571172	A	intron_variant,non_coding_transcript_variant	MODIFIER	AC018890.6
rs76751024	2:175569445-175569445	G	intron_variant,non_coding_transcript_variant	MODIFIER	AC018890.6
rs13395198	2:175594142-175594142	A	intron_variant,non_coding_transcript_variant	MODIFIER	AC018890.6
rs12615270	2:175590817-175590817	A	intron_variant,non_coding_transcript_variant	MODIFIER	AC018890.6
rs7591780	2:175563179-175563179	G	intron_variant,non_coding_transcript_variant	MODIFIER	AC018890.6
rs11901594	2:175643121-175643121	T	downstream_gene_variant	MODIFIER	AC018890.6
rs935863	2:175636801-175636801	G	regulatory_region_variant	MODIFIER	AC018890.6
rs10930682	2:175565969-175565969	A	intron_variant,non_coding_transcript_variant	MODIFIER	AC018890.6
rs1823688	2:175593193-175593193	C	intron_variant,non_coding_transcript_variant	MODIFIER	AC018890.6
rs2600698	2:175594914-175594914	A	intron_variant,non_coding_transcript_variant	MODIFIER	AC018890.6
rs35784365	2:175571132-175571132	G	intron_variant,non_coding_transcript_variant	MODIFIER	AC018890.6
rs2646181	2:175597601-175597601	T	intron_variant,non_coding_transcript_variant	MODIFIER	AC018890.6
rs6706007	2:175561442-175561442	G	intron_variant,non_coding_transcript_variant	MODIFIER	AC018890.6
rs77530448	2:175594275-175594275	G	intron_variant,non_coding_transcript_variant	MODIFIER	AC018890.6
rs6708544	2:175604194-175604194	A	intron_variant,non_coding_transcript_variant	MODIFIER	AC018890.6
rs10803885	2:175590615-175590615	C	intron_variant,non_coding_transcript_variant	MODIFIER	AC018890.6
rs2060826	2:175570413-175570413	A	intron_variant,non_coding_transcript_variant	MODIFIER	AC018890.6
rs6714206	2:175570297-175570297	A	regulatory_region_variant	MODIFIER	AC018890.6
rs72916782	2:175594193-175594193	A	intron_variant,non_coding_transcript_variant	MODIFIER	AC018890.6
rs12620150	2:175565552-175565552	T	regulatory_region_variant	MODIFIER	AC018890.6
rs7575145	2:175599106-175599106	C	intron_variant,non_coding_transcript_variant	MODIFIER	AC018890.6
rs35808589	2:175563631-175563631	T	intron_variant,non_coding_transcript_variant	MODIFIER	AC018890.6
rs7602385	2:175595841-175595841	A	intron_variant,non_coding_transcript_variant	MODIFIER	AC018890.6
rs4296402	2:175561291-175561291	A	regulatory_region_variant	MODIFIER	AC018890.6
rs7569034	2:175564276-175564276	G	intron_variant,non_coding_transcript_variant	MODIFIER	AC018890.6
rs112336522	2:175571892-175571892	A	intron_variant,non_coding_transcript_variant	MODIFIER	AC018890.6
rs56150933	2:175568318-175568318	A	intron_variant,non_coding_transcript_variant	MODIFIER	AC018890.6
rs2646186	2:175570795-175570795	C	intron_variant,non_coding_transcript_variant	MODIFIER	AC018890.6
rs75888703	2:175635219-175635219	C	intron_variant,non_coding_transcript_variant	MODIFIER	AC018890.6
rs7570638	2:175573390-175573390	C	intron_variant,non_coding_transcript_variant	MODIFIER	AC018890.6
rs6706265	2:175561638-175561638	G	intron_variant,non_coding_transcript_variant	MODIFIER	AC018890.6
rs2600699	2:175591029-175591029	G	intron_variant,non_coding_transcript_variant	MODIFIER	AC018890.6
rs12693052	2:175563600-175563600	C	intron_variant,non_coding_transcript_variant	MODIFIER	AC018890.6
rs76467287	2:175565509-175565509	C	regulatory_region_variant	MODIFIER	AC018890.6
rs2600694	2:175596832-175596832	C	intron_variant,non_coding_transcript_variant	MODIFIER	AC018890.6
rs35012591	2:175561238-175561238	C	regulatory_region_variant	MODIFIER	AC018890.6
rs11901194	2:175567440-175567440	A	intron_variant,non_coding_transcript_variant	MODIFIER	AC018890.6
rs6706001	2:175561432-175561432	C	intron_variant,non_coding_transcript_variant	MODIFIER	AC018890.6
rs58502580	2:175563652-175563652	T	intron_variant,non_coding_transcript_variant	MODIFIER	AC018890.6
rs57373914	2:175568143-175568143	A	intron_variant,non_coding_transcript_variant	MODIFIER	AC018890.6
rs79962354	2:175575066-175575066	T	intron_variant,non_coding_transcript_variant	MODIFIER	AC018890.6
rs6753084	2:175570749-175570749	G	intron_variant,non_coding_transcript_variant	MODIFIER	AC018890.6
rs935867	2:175602297-175602297	T	intron_variant,non_coding_transcript_variant	MODIFIER	AC018890.6
rs274176	19:56661904-56661904	G	downstream_gene_variant	MODIFIER	AC024580.1
rs3885951	15:78825917-78825917	G	upstream_gene_variant	MODIFIER	AC027228.1
rs35212593	15:78831826-78831826	A	downstream_gene_variant	MODIFIER	AC027228.1
rs6704768	2:233592501-233592501	A	downstream_gene_variant	MODIFIER	AC064852.5
rs10515804	5:159447213-159447213	C	downstream_gene_variant	MODIFIER	AC068657.2
rs13393800	2:233442091-233442091	A	downstream_gene_variant	MODIFIER	AC073254.1
rs2344309	2:233454592-233454592	C	upstream_gene_variant	MODIFIER	AC073254.1
rs17172589	7:45581184-45581184	T	intron_variant,non_coding_transcript_variant	MODIFIER	AC073325.1
rs6463293	7:45584254-45584254	A	downstream_gene_variant	MODIFIER	AC073325.1
rs4724412	7:45582564-45582564	T	downstream_gene_variant	MODIFIER	AC073325.1
rs144624311	7:45564103-45564103	A	intron_variant,non_coding_transcript_variant	MODIFIER	AC073325.1
rs62458323	7:45563692-45563692	T	intron_variant,non_coding_transcript_variant	MODIFIER	AC073325.1
rs1830065	7:45586427-45586427	A	downstream_gene_variant	MODIFIER	AC073325.1
rs75072290	7:45568379-45568379	C	intron_variant,non_coding_transcript_variant	MODIFIER	AC073325.1
rs950971	7:45575915-45575915	C	upstream_gene_variant	MODIFIER	AC073325.2
rs13030571	2:178203704-178203704	A	regulatory_region_variant	MODIFIER	AC074286.1
rs3845818	2:65760483-65760483	G	intron_variant,non_coding_transcript_variant	MODIFIER	AC074391.1
rs3845816	2:65758355-65758355	G	intron_variant,non_coding_transcript_variant	MODIFIER	AC074391.1
rs11126042	2:65763645-65763645	G	intron_variant,non_coding_transcript_variant	MODIFIER	AC074391.1
rs3911863	2:65759764-65759764	A	intron_variant,non_coding_transcript_variant	MODIFIER	AC074391.1
rs3845817	2:65758525-65758525	C	intron_variant,non_coding_transcript_variant	MODIFIER	AC074391.1
rs4146115	2:65753994-65753994	G	intron_variant,non_coding_transcript_variant	MODIFIER	AC074391.1
rs3911862	2:65759671-65759671	T	intron_variant,non_coding_transcript_variant	MODIFIER	AC074391.1
rs4677637	3:194474928-194474928	T	upstream_gene_variant	MODIFIER	AC090505.5
rs3112532	5:152606570-152606570	G	upstream_gene_variant	MODIFIER	AC091969.1
rs111294930	5:152177121-152177121	G	intron_variant,non_coding_transcript_variant	MODIFIER	AC091969.1
rs4802099	19:41454470-41454470	A	downstream_gene_variant	MODIFIER	AC092071.1
rs3745220	19:41450609-41450609	C	upstream_gene_variant	MODIFIER	AC092071.1
rs7259806	19:41453793-41453793	A	downstream_gene_variant	MODIFIER	AC092071.1
rs4239511	19:41453582-41453582	G	downstream_gene_variant	MODIFIER	AC092071.1
rs8121	17:16325968-16325968	G	upstream_gene_variant	MODIFIER	AC093484.4
rs7565124	2:20261685-20261685	A	downstream_gene_variant	MODIFIER	AC098828.2
rs13000014	2:99383330-99383330	A	intron_variant,non_coding_transcript_variant	MODIFIER	AC109826.1
rs12615689	2:99384371-99384371	A	intron_variant,non_coding_transcript_variant	MODIFIER	AC109826.1
rs7581349	2:99389707-99389707	C	upstream_gene_variant	MODIFIER	AC109826.1
rs7582382	2:99386960-99386960	C	regulatory_region_variant	MODIFIER	AC109826.1
rs7578035	2:99382892-99382892	G	intron_variant,non_coding_transcript_variant	MODIFIER	AC109826.1
rs7573844	2:99384024-99384024	A	intron_variant,non_coding_transcript_variant	MODIFIER	AC109826.1
rs7561818	2:99384070-99384070	T	intron_variant,non_coding_transcript_variant	MODIFIER	AC109826.1
rs13127170	4:3758382-3758382	G	downstream_gene_variant	MODIFIER	AC141928.1
rs13143189	4:3757380-3757380	A	downstream_gene_variant	MODIFIER	AC141928.1
rs7435018	4:3759184-3759184	T	downstream_gene_variant	MODIFIER	AC141928.1
rs114795857	4:3763074-3763074	T	non_coding_transcript_exon_variant	MODIFIER	AC141928.1
rs76337672	4:3770069-3770069	C	upstream_gene_variant	MODIFIER	AC141928.1
rs7436929	4:3762919-3762919	C	regulatory_region_variant	MODIFIER	AC141928.1
rs9790376	4:3765336-3765336	A	upstream_gene_variant	MODIFIER	AC141928.1
rs12507607	4:3759773-3759773	T	downstream_gene_variant	MODIFIER	AC141928.1
rs74857982	4:3761787-3761787	A	intron_variant,non_coding_transcript_variant	MODIFIER	AC141928.1
rs13118771	4:3765755-3765755	G	upstream_gene_variant	MODIFIER	AC141928.1
rs76264018	4:3757583-3757583	T	downstream_gene_variant	MODIFIER	AC141928.1
rs56130178	4:3765190-3765190	T	upstream_gene_variant	MODIFIER	AC141928.1
rs7692883	4:3762123-3762123	A	non_coding_transcript_exon_variant	MODIFIER	AC141928.1
rs77501034	4:40326622-40326622	T	intron_variant,non_coding_transcript_variant	MODIFIER	AC195454.1
rs28498246	4:40318903-40318903	A	non_coding_transcript_exon_variant	MODIFIER	AC195454.1
rs10034297	4:40329470-40329470	G	regulatory_region_variant	MODIFIER	AC195454.1
rs10805117	4:40332838-40332838	A	downstream_gene_variant	MODIFIER	AC195454.1
rs6840316	4:40326877-40326877	C	intron_variant,non_coding_transcript_variant	MODIFIER	AC195454.1
rs62303915	4:40321136-40321136	G	intron_variant,non_coding_transcript_variant	MODIFIER	AC195454.1
rs12512540	4:40314359-40314359	A	upstream_gene_variant	MODIFIER	AC195454.1
rs12499947	4:40314351-40314351	T	upstream_gene_variant	MODIFIER	AC195454.1
rs75935798	4:40322237-40322237	T	intron_variant,non_coding_transcript_variant	MODIFIER	AC195454.1
rs6818783	4:40323397-40323397	C	regulatory_region_variant	MODIFIER	AC195454.1
rs73229795	4:40334193-40334193	C	downstream_gene_variant	MODIFIER	AC195454.1
rs11652070	HSCHR17_1:44323744-44323744	A	downstream_gene_variant	MODIFIER	AC217770.3
rs2292692	10:127737930-127737930	A	downstream_gene_variant	MODIFIER	ADAM12
rs1564499	15:79084808-79084808	C	intron_variant,non_coding_transcript_variant	MODIFIER	ADAMTS7
rs1383636	15:79106220-79106220	T	upstream_gene_variant	MODIFIER	ADAMTS7
rs12905740	15:79082364-79082364	T	intron_variant	MODIFIER	ADAMTS7
rs1994017	15:79080306-79080306	C	intron_variant	MODIFIER	ADAMTS7
rs7174367	15:79064667-79064667	G	intron_variant,non_coding_transcript_variant	MODIFIER	ADAMTS7
rs1994016	15:79080234-79080234	T	intron_variant,non_coding_transcript_variant	MODIFIER	ADAMTS7
rs3743057	15:79089007-79089007	A	non_coding_transcript_exon_variant	MODIFIER	ADAMTS7
rs12903203	15:79084933-79084933	C	intron_variant	MODIFIER	ADAMTS7
rs2904228	15:79086099-79086099	A	intron_variant,non_coding_transcript_variant	MODIFIER	ADAMTS7
rs2277545	15:79083591-79083591	C	intron_variant,non_coding_transcript_variant	MODIFIER	ADAMTS7
rs11633351	15:79056815-79056815	T	downstream_gene_variant	MODIFIER	ADAMTS7
rs3796384	3:64526717-64526717	C	intron_variant	MODIFIER	ADAMTS9
rs950169	15:84706461-84706461	T	intron_variant	MODIFIER	ADAMTSL3
rs11264224	1:154568086-154568086	C	downstream_gene_variant	MODIFIER	ADAR
rs11579998	1:154580834-154580834	T	upstream_gene_variant	MODIFIER	ADAR
rs3766926	1:154564417-154564417	C	upstream_gene_variant	MODIFIER	ADAR
rs3738030	1:154575315-154575315	C	upstream_gene_variant	MODIFIER	ADAR
rs1127311	1:154556663-154556663	T	downstream_gene_variant	MODIFIER	ADAR
rs9427092	1:154553722-154553722	C	downstream_gene_variant	MODIFIER	ADAR
rs9616	1:154555733-154555733	G	downstream_gene_variant	MODIFIER	ADAR
rs1127314	1:154556266-154556266	A	downstream_gene_variant	MODIFIER	ADAR
rs9426829	1:154592201-154592201	C	intron_variant,non_coding_transcript_variant	MODIFIER	ADAR
rs144412359	1:154559876-154559876	C	upstream_gene_variant	MODIFIER	ADAR
rs7533471	1:154601336-154601336	G	upstream_gene_variant	MODIFIER	ADAR
rs113661251	7:45691931-45691931	G	intron_variant	MODIFIER	ADCY1
rs870010	7:45685250-45685250	A	intron_variant	MODIFIER	ADCY1
rs2461130	7:45695331-45695331	G	intron_variant	MODIFIER	ADCY1
rs12670925	7:45620701-45620701	A	intron_variant	MODIFIER	ADCY1
rs11974210	7:45610484-45610484	T	upstream_gene_variant	MODIFIER	ADCY1
rs12670400	7:45732690-45732690	T	intron_variant	MODIFIER	ADCY1
rs117718320	7:45751363-45751363	C	regulatory_region_variant	MODIFIER	ADCY1
rs11767059	7:45732186-45732186	T	intron_variant	MODIFIER	ADCY1
rs12155410	7:45684974-45684974	A	intron_variant	MODIFIER	ADCY1
rs10268339	7:45695468-45695468	G	intron_variant	MODIFIER	ADCY1
rs12702152	7:45636001-45636001	T	intron_variant	MODIFIER	ADCY1
rs75112838	7:45681936-45681936	C	intron_variant	MODIFIER	ADCY1
rs12702161	7:45690352-45690352	A	regulatory_region_variant	MODIFIER	ADCY1
rs11766192	7:45648803-45648803	T	intron_variant	MODIFIER	ADCY1
rs2177013	7:45670203-45670203	G	intron_variant	MODIFIER	ADCY1
rs10241950	7:45723950-45723950	G	upstream_gene_variant	MODIFIER	ADCY1
rs10807928	7:45693811-45693811	G	intron_variant	MODIFIER	ADCY1
rs10254640	7:45695472-45695472	G	intron_variant	MODIFIER	ADCY1
rs2471273	7:45744664-45744664	A	intron_variant	MODIFIER	ADCY1
rs2471226	7:45695437-45695437	C	intron_variant	MODIFIER	ADCY1
rs11761929	7:45624552-45624552	G	intron_variant	MODIFIER	ADCY1
rs78297260	7:45740621-45740621	A	intron_variant	MODIFIER	ADCY1
rs2272036	7:45744055-45744055	T	intron_variant	MODIFIER	ADCY1
rs6950394	7:45745102-45745102	C	intron_variant	MODIFIER	ADCY1
rs2471258	7:45715067-45715067	C	intron_variant	MODIFIER	ADCY1
rs3735669	7:45754582-45754582	T	3_prime_UTR_variant	MODIFIER	ADCY1
rs10951828	7:45679162-45679162	T	intron_variant	MODIFIER	ADCY1
rs73694811	7:45623002-45623002	A	intron_variant	MODIFIER	ADCY1
rs75119980	7:45646788-45646788	T	intron_variant	MODIFIER	ADCY1
rs2461118	7:45740892-45740892	G	intron_variant	MODIFIER	ADCY1
rs112291813	7:45642310-45642310	G	intron_variant	MODIFIER	ADCY1
rs74590832	7:45716903-45716903	C	intron_variant	MODIFIER	ADCY1
rs4724425	7:45721919-45721919	C	upstream_gene_variant	MODIFIER	ADCY1
rs6957861	7:45621375-45621375	A	intron_variant	MODIFIER	ADCY1
rs77217192	7:45644853-45644853	G	intron_variant	MODIFIER	ADCY1
rs73116299	7:45642243-45642243	A	intron_variant	MODIFIER	ADCY1
rs2461106	7:45724696-45724696	C	intron_variant	MODIFIER	ADCY1
rs2461113	7:45749649-45749649	C	regulatory_region_variant	MODIFIER	ADCY1
rs6961888	7:45749534-45749534	G	intron_variant	MODIFIER	ADCY1
rs66888611	7:45663780-45663780	G	intron_variant	MODIFIER	ADCY1
rs1521470	7:45646852-45646852	G	intron_variant	MODIFIER	ADCY1
rs12690837	7:45717943-45717943	A	intron_variant	MODIFIER	ADCY1
rs7778387	7:45722930-45722930	G	upstream_gene_variant	MODIFIER	ADCY1
rs12112281	7:45656780-45656780	C	intron_variant	MODIFIER	ADCY1
rs10951824	7:45618083-45618083	C	intron_variant	MODIFIER	ADCY1
rs2471275	7:45739375-45739375	C	intron_variant	MODIFIER	ADCY1
rs58151560	7:45754154-45754154	T	3_prime_UTR_variant	MODIFIER	ADCY1
rs2471263	7:45705460-45705460	G	downstream_gene_variant	MODIFIER	ADCY1
rs76085404	7:45666057-45666057	T	intron_variant	MODIFIER	ADCY1
rs868362	7:45689929-45689929	A	intron_variant	MODIFIER	ADCY1
rs10057901	5:7748261-7748261	C	intron_variant	MODIFIER	ADCY2
rs1553242	5:7501178-7501178	G	regulatory_region_variant	MODIFIER	ADCY2
rs1027579	5:7534221-7534221	G	regulatory_region_variant	MODIFIER	ADCY2
rs13153439	5:7398546-7398546	C	regulatory_region_variant	MODIFIER	ADCY2
rs35018833	5:7465125-7465125	A	intron_variant	MODIFIER	ADCY2
rs727432	5:7663078-7663078	C	downstream_gene_variant	MODIFIER	ADCY2
rs26739	5:7466176-7466176	G	intron_variant,non_coding_transcript_variant	MODIFIER	ADCY2
rs10065039	5:7514677-7514677	G	intron_variant,non_coding_transcript_variant	MODIFIER	ADCY2
rs1428531	5:7684683-7684683	A	upstream_gene_variant	MODIFIER	ADCY2
rs111931394	5:7423717-7423717	G	intron_variant,non_coding_transcript_variant	MODIFIER	ADCY2
rs75099784	5:7661027-7661027	T	downstream_gene_variant	MODIFIER	ADCY2
rs72709179	5:7510727-7510727	G	intron_variant,non_coding_transcript_variant	MODIFIER	ADCY2
rs6879915	5:7794843-7794843	A	intron_variant	MODIFIER	ADCY2
rs34174593	5:7657967-7657967	A	intron_variant,non_coding_transcript_variant	MODIFIER	ADCY2
rs35597599	5:7564522-7564522	T	intron_variant	MODIFIER	ADCY2
rs62342476	5:7742396-7742396	A	intron_variant	MODIFIER	ADCY2
rs10073375	5:7560046-7560046	C	intron_variant,non_coding_transcript_variant	MODIFIER	ADCY2
rs111407669	5:7567771-7567771	G	intron_variant	MODIFIER	ADCY2
rs11959169	5:7558715-7558715	A	intron_variant	MODIFIER	ADCY2
rs10475376	5:7515214-7515214	A	intron_variant,non_coding_transcript_variant	MODIFIER	ADCY2
rs252545	5:7479953-7479953	A	intron_variant,non_coding_transcript_variant	MODIFIER	ADCY2
rs1809715	5:7465254-7465254	A	intron_variant	MODIFIER	ADCY2
rs13189711	5:7660946-7660946	A	downstream_gene_variant	MODIFIER	ADCY2
rs12652807	5:7449380-7449380	G	intron_variant	MODIFIER	ADCY2
rs72710482	5:7657161-7657161	C	intron_variant	MODIFIER	ADCY2
rs62342478	5:7747423-7747423	G	intron_variant	MODIFIER	ADCY2
rs13190078	5:7691242-7691242	C	intron_variant	MODIFIER	ADCY2
rs72710470	5:7625918-7625918	C	intron_variant,non_coding_transcript_variant	MODIFIER	ADCY2
rs7445043	5:7666786-7666786	G	intron_variant	MODIFIER	ADCY2
rs12656409	5:7581381-7581381	C	intron_variant,non_coding_transcript_variant	MODIFIER	ADCY2
rs4702478	5:7543652-7543652	C	intron_variant	MODIFIER	ADCY2
rs1428526	5:7689267-7689267	A	intron_variant	MODIFIER	ADCY2
rs6555464	5:7433518-7433518	T	intron_variant,non_coding_transcript_variant	MODIFIER	ADCY2
rs2914306	5:7674946-7674946	A	intron_variant	MODIFIER	ADCY2
rs52827085	5:7757647-7757647	G	missense_variant	MODERATE	ADCY2
rs34338104	5:7521164-7521164	T	intron_variant,non_coding_transcript_variant	MODIFIER	ADCY2
rs2017214	5:7444184-7444184	T	intron_variant,non_coding_transcript_variant	MODIFIER	ADCY2
rs72710480	5:7655713-7655713	T	intron_variant	MODIFIER	ADCY2
rs12514108	5:7531303-7531303	C	intron_variant,non_coding_transcript_variant	MODIFIER	ADCY2
rs16879141	5:7801371-7801371	C	intron_variant	MODIFIER	ADCY2
rs4404651	5:7569431-7569431	A	intron_variant,non_coding_transcript_variant	MODIFIER	ADCY2
rs2914291	5:7632935-7632935	T	intron_variant	MODIFIER	ADCY2
rs7712636	5:7417187-7417187	T	intron_variant,non_coding_transcript_variant	MODIFIER	ADCY2
rs1541821	5:7627189-7627189	T	intron_variant	MODIFIER	ADCY2
rs78308718	5:7533985-7533985	C	intron_variant	MODIFIER	ADCY2
rs7730589	5:7744625-7744625	C	intron_variant	MODIFIER	ADCY2
rs11950167	5:7571172-7571172	C	intron_variant,non_coding_transcript_variant	MODIFIER	ADCY2
rs326145	5:7802022-7802022	T	non_coding_transcript_exon_variant	MODIFIER	ADCY2
rs10038196	5:7517418-7517418	G	intron_variant	MODIFIER	ADCY2
rs60834942	5:7688165-7688165	A	intron_variant,non_coding_transcript_variant	MODIFIER	ADCY2
rs26738	5:7465056-7465056	G	intron_variant,non_coding_transcript_variant	MODIFIER	ADCY2
rs75791166	5:7569002-7569002	T	intron_variant,non_coding_transcript_variant	MODIFIER	ADCY2
rs1392481	5:7538237-7538237	C	intron_variant,non_coding_transcript_variant	MODIFIER	ADCY2
rs13175786	5:7447525-7447525	C	intron_variant,non_coding_transcript_variant	MODIFIER	ADCY2
rs11741244	5:7405952-7405952	T	intron_variant	MODIFIER	ADCY2
rs730604	5:7460574-7460574	T	intron_variant,non_coding_transcript_variant	MODIFIER	ADCY2
rs1995276	5:7510391-7510391	T	intron_variant	MODIFIER	ADCY2
rs6867567	5:7519762-7519762	T	intron_variant,non_coding_transcript_variant	MODIFIER	ADCY2
rs6878468	5:7438910-7438910	T	intron_variant,non_coding_transcript_variant	MODIFIER	ADCY2
rs9313195	5:7537575-7537575	G	intron_variant	MODIFIER	ADCY2
rs17827444	5:7540451-7540451	C	intron_variant	MODIFIER	ADCY2
rs9313203	5:7799073-7799073	A	non_coding_transcript_exon_variant	MODIFIER	ADCY2
rs58502974	5:7755900-7755900	C	intron_variant	MODIFIER	ADCY2
rs6864771	5:7797291-7797291	A	intron_variant	MODIFIER	ADCY2
rs4263480	5:7510936-7510936	T	intron_variant,non_coding_transcript_variant	MODIFIER	ADCY2
rs2973331	5:7665637-7665637	T	intron_variant	MODIFIER	ADCY2
rs16879047	5:7782586-7782586	T	intron_variant,NMD_transcript_variant	MODIFIER	ADCY2
rs74958839	5:7676640-7676640	G	intron_variant	MODIFIER	ADCY2
rs4702465	5:7413555-7413555	C	upstream_gene_variant	MODIFIER	ADCY2
rs16879108	5:7792171-7792171	G	upstream_gene_variant	MODIFIER	ADCY2
rs1035905	5:7629191-7629191	A	regulatory_region_variant	MODIFIER	ADCY2
rs17826588	5:7516555-7516555	T	TF_binding_site_variant	MODIFIER	ADCY2
rs35739110	5:7675365-7675365	G	intron_variant	MODIFIER	ADCY2
rs4235588	5:7756917-7756917	A	regulatory_region_variant	MODIFIER	ADCY2
rs7731584	5:7805572-7805572	T	intron_variant	MODIFIER	ADCY2
rs1032719	5:7483911-7483911	C	intron_variant	MODIFIER	ADCY2
rs13436413	5:7546015-7546015	G	intron_variant	MODIFIER	ADCY2
rs326137	5:7798250-7798250	G	intron_variant,NMD_transcript_variant	MODIFIER	ADCY2
rs890969	5:7665023-7665023	A	intron_variant	MODIFIER	ADCY2
rs4701786	5:7532455-7532455	A	intron_variant	MODIFIER	ADCY2
rs116066966	5:7566642-7566642	T	intron_variant,non_coding_transcript_variant	MODIFIER	ADCY2
rs10078442	5:7597274-7597274	C	intron_variant,non_coding_transcript_variant	MODIFIER	ADCY2
rs34810756	5:7776389-7776389	G	intron_variant	MODIFIER	ADCY2
rs72712290	5:7806334-7806334	T	intron_variant,non_coding_transcript_variant	MODIFIER	ADCY2
rs16878777	5:7543355-7543355	G	intron_variant,non_coding_transcript_variant	MODIFIER	ADCY2
rs6555471	5:7512291-7512291	G	intron_variant,non_coding_transcript_variant	MODIFIER	ADCY2
rs13153911	5:7787545-7787545	T	intron_variant,non_coding_transcript_variant	MODIFIER	ADCY2
rs17231055	5:7542316-7542316	C	intron_variant,non_coding_transcript_variant	MODIFIER	ADCY2
rs78765360	5:7418682-7418682	T	intron_variant,non_coding_transcript_variant	MODIFIER	ADCY2
rs2973330	5:7667353-7667353	T	intron_variant	MODIFIER	ADCY2
rs4131923	5:7747639-7747639	G	intron_variant	MODIFIER	ADCY2
rs153700	5:7471686-7471686	C	intron_variant	MODIFIER	ADCY2
rs2388875	5:7593892-7593892	T	intron_variant,non_coding_transcript_variant	MODIFIER	ADCY2
rs12515650	5:7466336-7466336	G	intron_variant,non_coding_transcript_variant	MODIFIER	ADCY2
rs7714830	5:7690201-7690201	G	intron_variant	MODIFIER	ADCY2
rs75053571	5:7660448-7660448	C	downstream_gene_variant	MODIFIER	ADCY2
rs17814286	5:7454862-7454862	G	intron_variant	MODIFIER	ADCY2
rs113111596	5:7557296-7557296	A	intron_variant	MODIFIER	ADCY2
rs10054513	5:7536104-7536104	C	intron_variant	MODIFIER	ADCY2
rs1472529	5:7523126-7523126	G	downstream_gene_variant	MODIFIER	ADCY2
rs11134233	5:7486524-7486524	C	intron_variant,non_coding_transcript_variant	MODIFIER	ADCY2
rs77065545	5:7517109-7517109	G	intron_variant,non_coding_transcript_variant	MODIFIER	ADCY2
rs1946467	5:7617771-7617771	C	intron_variant,non_coding_transcript_variant	MODIFIER	ADCY2
rs7707146	5:7579296-7579296	C	intron_variant	MODIFIER	ADCY2
rs78541367	5:7509773-7509773	T	intron_variant	MODIFIER	ADCY2
rs16878811	5:7609916-7609916	A	upstream_gene_variant	MODIFIER	ADCY2
rs902522	5:7447405-7447405	G	intron_variant,non_coding_transcript_variant	MODIFIER	ADCY2
rs78732000	5:7655698-7655698	A	intron_variant	MODIFIER	ADCY2
rs7726571	5:7813630-7813630	T	intron_variant	MODIFIER	ADCY2
rs4333285	5:7497783-7497783	A	intron_variant,non_coding_transcript_variant	MODIFIER	ADCY2
rs4235589	5:7788145-7788145	T	intron_variant,non_coding_transcript_variant	MODIFIER	ADCY2
rs7714227	5:7575397-7575397	A	intron_variant	MODIFIER	ADCY2
rs17828481	5:7618592-7618592	G	intron_variant,non_coding_transcript_variant	MODIFIER	ADCY2
rs13162758	5:7801608-7801608	G	intron_variant,NMD_transcript_variant	MODIFIER	ADCY2
rs72709199	5:7584367-7584367	C	intron_variant,non_coding_transcript_variant	MODIFIER	ADCY2
rs35609535	5:7492324-7492324	G	regulatory_region_variant	MODIFIER	ADCY2
rs13170330	5:7445712-7445712	A	intron_variant	MODIFIER	ADCY2
rs6886213	5:7435197-7435197	T	intron_variant	MODIFIER	ADCY2
rs34458756	5:7416960-7416960	C	intron_variant,non_coding_transcript_variant	MODIFIER	ADCY2
rs77869872	5:7597272-7597272	G	intron_variant	MODIFIER	ADCY2
rs11675457	2:25079770-25079770	T	TF_binding_site_variant	MODIFIER	ADCY3
rs10172886	2:25111680-25111680	A	intron_variant	MODIFIER	ADCY3
rs2289090	2:25048847-25048847	T	downstream_gene_variant	MODIFIER	ADCY3
rs13005072	2:25056908-25056908	C	downstream_gene_variant	MODIFIER	ADCY3
rs112215462	2:25143408-25143408	C	upstream_gene_variant	MODIFIER	ADCY3
rs11692214	2:25058991-25058991	A	downstream_gene_variant	MODIFIER	ADCY3
rs1541983	2:25077582-25077582	G	intron_variant	MODIFIER	ADCY3
rs5829946	2:25085802-25085803	A	intron_variant	MODIFIER	ADCY3
rs144916872	2:25125902-25125902	T	intron_variant	MODIFIER	ADCY3
rs2278485	2:25057263-25057263	A	downstream_gene_variant	MODIFIER	ADCY3
rs6545758	2:25074874-25074874	C	intron_variant	MODIFIER	ADCY3
rs56207248	2:25065986-25065986	T	upstream_gene_variant	MODIFIER	ADCY3
rs11678026	2:25074086-25074086	T	intron_variant	MODIFIER	ADCY3
rs77619458	2:25063908-25063908	T	downstream_gene_variant	MODIFIER	ADCY3
rs78372398	2:25099494-25099494	A	upstream_gene_variant	MODIFIER	ADCY3
rs11689042	2:25057054-25057054	T	downstream_gene_variant	MODIFIER	ADCY3
rs12986610	2:25106265-25106265	T	intron_variant	MODIFIER	ADCY3
rs111376384	2:25144591-25144591	T	upstream_gene_variant	MODIFIER	ADCY3
rs6751537	2:25062320-25062320	A	downstream_gene_variant	MODIFIER	ADCY3
rs10207642	2:25135254-25135254	A	intron_variant	MODIFIER	ADCY3
rs78989253	2:25137784-25137784	G	downstream_gene_variant	MODIFIER	ADCY3
rs74752557	2:25120734-25120734	G	intron_variant	MODIFIER	ADCY3
rs56133414	2:25135474-25135474	G	regulatory_region_variant	MODIFIER	ADCY3
rs11691159	2:25045195-25045195	T	upstream_gene_variant	MODIFIER	ADCY3
rs6706316	2:25128351-25128351	T	intron_variant	MODIFIER	ADCY3
rs13432743	2:25069392-25069392	G	upstream_gene_variant	MODIFIER	ADCY3
rs77100173	2:25098542-25098542	A	upstream_gene_variant	MODIFIER	ADCY3
rs1056074	2:25053828-25053828	A	downstream_gene_variant	MODIFIER	ADCY3
rs79682290	2:25041566-25041566	A	downstream_gene_variant	MODIFIER	ADCY3
rs934608	2:25063142-25063142	A	downstream_gene_variant	MODIFIER	ADCY3
rs6753096	2:25055630-25055630	T	upstream_gene_variant	MODIFIER	ADCY3
rs17102926	14:24794732-24794732	G	downstream_gene_variant	MODIFIER	ADCY4
rs12431793	14:24794055-24794055	A	downstream_gene_variant	MODIFIER	ADCY4
rs45442399	14:24791798-24791798	A	upstream_gene_variant	MODIFIER	ADCY4
rs6573722	14:24793647-24793647	C	upstream_gene_variant	MODIFIER	ADCY4
rs17256902	14:24795495-24795495	A	upstream_gene_variant	MODIFIER	ADCY4
rs78269053	14:24794314-24794314	G	downstream_gene_variant	MODIFIER	ADCY4
rs2332323	14:24804107-24804107	G	upstream_gene_variant	MODIFIER	ADCY4
rs17184682	14:24793762-24793762	C	downstream_gene_variant	MODIFIER	ADCY4
rs1109153	14:24799287-24799287	T	downstream_gene_variant	MODIFIER	ADCY4
rs4677882	3:123043054-123043054	G	intron_variant	MODIFIER	ADCY5
rs4678014	3:123100170-123100170	T	intron_variant	MODIFIER	ADCY5
rs6777397	3:123006453-123006453	C	upstream_gene_variant	MODIFIER	ADCY5
rs10934643	3:123017033-123017033	T	downstream_gene_variant	MODIFIER	ADCY5
rs144340725	3:123059921-123059921	C	intron_variant,NMD_transcript_variant	MODIFIER	ADCY5
rs4383453	3:123068359-123068359	C	downstream_gene_variant	MODIFIER	ADCY5
rs11927367	3:123138589-123138589	A	upstream_gene_variant	MODIFIER	ADCY5
rs78519666	3:123065511-123065511	A	intron_variant	MODIFIER	ADCY5
rs112520557	3:123039808-123039808	A	upstream_gene_variant	MODIFIER	ADCY5
rs28654158	3:123112292-123112292	C	intron_variant	MODIFIER	ADCY5
rs7429365	3:123137791-123137791	T	upstream_gene_variant	MODIFIER	ADCY5
rs41435846	3:123159995-123159995	C	regulatory_region_variant	MODIFIER	ADCY5
rs4678005	3:123021298-123021298	G	intron_variant	MODIFIER	ADCY5
rs4234214	3:123033693-123033693	T	intron_variant	MODIFIER	ADCY5
rs11707746	3:123068817-123068817	C	downstream_gene_variant	MODIFIER	ADCY5
rs3934729	3:123019763-123019763	A	intron_variant	MODIFIER	ADCY5
rs9631459	3:123153585-123153585	G	intron_variant	MODIFIER	ADCY5
rs145745446	3:123068837-123068837	C	downstream_gene_variant	MODIFIER	ADCY5
rs6794936	3:123122314-123122314	T	intron_variant	MODIFIER	ADCY5
rs931574	3:123098965-123098965	T	intron_variant,NMD_transcript_variant	MODIFIER	ADCY5
rs4073374	3:123055019-123055019	A	intron_variant,NMD_transcript_variant	MODIFIER	ADCY5
rs11711009	3:123011520-123011520	A	downstream_gene_variant	MODIFIER	ADCY5
rs4677889	3:123143272-123143272	A	upstream_gene_variant	MODIFIER	ADCY5
rs4234212	3:123010775-123010775	G	upstream_gene_variant	MODIFIER	ADCY5
rs6770805	3:123028873-123028873	G	intron_variant	MODIFIER	ADCY5
rs6802207	3:123124811-123124811	C	upstream_gene_variant	MODIFIER	ADCY5
rs34642857	3:123051019-123051019	C	downstream_gene_variant	MODIFIER	ADCY5
rs35511027	3:123056348-123056348	T	intron_variant	MODIFIER	ADCY5
rs58386327	3:123152906-123152906	T	regulatory_region_variant	MODIFIER	ADCY5
rs17295582	3:123132632-123132632	C	intron_variant	MODIFIER	ADCY5
rs9790301	3:123035463-123035463	C	intron_variant	MODIFIER	ADCY5
rs73186495	3:123106171-123106171	C	intron_variant	MODIFIER	ADCY5
rs13096385	3:123009824-123009824	T	upstream_gene_variant	MODIFIER	ADCY5
rs9870651	3:123032815-123032815	T	intron_variant	MODIFIER	ADCY5
rs11714441	3:123158946-123158946	T	regulatory_region_variant	MODIFIER	ADCY5
rs2124500	3:123093530-123093530	A	intron_variant	MODIFIER	ADCY5
rs10934645	3:123069820-123069820	C	downstream_gene_variant	MODIFIER	ADCY5
rs62263808	3:123086587-123086587	C	intron_variant	MODIFIER	ADCY5
rs4678003	3:123013637-123013637	C	downstream_gene_variant	MODIFIER	ADCY5
rs9814758	3:123062657-123062657	G	intron_variant	MODIFIER	ADCY5
rs56407630	3:123014904-123014904	T	downstream_gene_variant	MODIFIER	ADCY5
rs9865576	3:123079159-123079159	C	intron_variant	MODIFIER	ADCY5
rs6801826	3:123006398-123006398	T	upstream_gene_variant	MODIFIER	ADCY5
rs9826728	3:123045055-123045055	C	downstream_gene_variant	MODIFIER	ADCY5
rs58776000	3:123140136-123140136	A	upstream_gene_variant	MODIFIER	ADCY5
rs9829332	3:123049707-123049707	A	downstream_gene_variant	MODIFIER	ADCY5
rs4677883	3:123052018-123052018	C	intron_variant	MODIFIER	ADCY5
rs6762009	3:123139034-123139034	C	upstream_gene_variant	MODIFIER	ADCY5
rs4678009	3:123049678-123049678	T	downstream_gene_variant	MODIFIER	ADCY5
rs2446997	12:49180102-49180102	T	upstream_gene_variant	MODIFIER	ADCY6
rs3730074	12:49167683-49167683	A	downstream_gene_variant	MODIFIER	ADCY6
rs3730064	12:49176582-49176582	A	upstream_gene_variant	MODIFIER	ADCY6
rs3730070	12:49168848-49168848	C	upstream_gene_variant	MODIFIER	ADCY6
rs2302679	16:50345778-50345778	G	upstream_gene_variant	MODIFIER	ADCY7
rs7191958	16:50332173-50332173	G	upstream_gene_variant	MODIFIER	ADCY7
rs34397078	16:50277613-50277613	A	upstream_gene_variant	MODIFIER	ADCY7
rs111501369	16:50320962-50320962	G	upstream_gene_variant	MODIFIER	ADCY7
rs79636620	16:50293033-50293033	G	intron_variant	MODIFIER	ADCY7
rs12597830	16:50288160-50288160	T	intron_variant	MODIFIER	ADCY7
rs4785398	16:50306688-50306688	C	upstream_gene_variant	MODIFIER	ADCY7
rs55644649	16:50300423-50300423	A	upstream_gene_variant	MODIFIER	ADCY7
rs11644926	16:50321878-50321878	T	downstream_gene_variant	MODIFIER	ADCY7
rs67496626	16:50304337-50304337	T	upstream_gene_variant	MODIFIER	ADCY7
rs1540620	16:50292343-50292343	C	intron_variant,non_coding_transcript_variant	MODIFIER	ADCY7
rs1078151	16:50317816-50317816	T	upstream_gene_variant	MODIFIER	ADCY7
rs12921262	16:50296387-50296387	C	upstream_gene_variant	MODIFIER	ADCY7
rs76857089	16:50335935-50335935	A	downstream_gene_variant	MODIFIER	ADCY7
rs78769578	16:50290725-50290725	T	intron_variant	MODIFIER	ADCY7
rs4611457	16:50295994-50295994	T	upstream_gene_variant	MODIFIER	ADCY7
rs4451936	16:50281697-50281697	G	intron_variant,non_coding_transcript_variant	MODIFIER	ADCY7
rs139682485	16:50340497-50340497	G	downstream_gene_variant	MODIFIER	ADCY7
rs4277340	16:50308596-50308596	C	upstream_gene_variant	MODIFIER	ADCY7
rs4383144	16:50279053-50279053	A	upstream_gene_variant	MODIFIER	ADCY7
rs56135636	16:50339668-50339668	A	downstream_gene_variant	MODIFIER	ADCY7
rs1540619	16:50304574-50304574	C	upstream_gene_variant	MODIFIER	ADCY7
rs11076529	16:50291984-50291984	C	intron_variant,non_coding_transcript_variant	MODIFIER	ADCY7
rs4785394	16:50285023-50285023	T	intron_variant	MODIFIER	ADCY7
rs77150043	16:50304249-50304249	T	upstream_gene_variant	MODIFIER	ADCY7
rs11648854	16:50287079-50287079	C	intron_variant	MODIFIER	ADCY7
rs8061123	16:50328483-50328483	C	downstream_gene_variant	MODIFIER	ADCY7
rs28369500	16:50278668-50278668	A	upstream_gene_variant	MODIFIER	ADCY7
rs8045659	16:50333837-50333837	C	upstream_gene_variant	MODIFIER	ADCY7
rs66470361	16:50332152-50332152	T	upstream_gene_variant	MODIFIER	ADCY7
rs4785403	16:50340217-50340217	C	downstream_gene_variant	MODIFIER	ADCY7
rs11076524	16:50282228-50282228	A	regulatory_region_variant	MODIFIER	ADCY7
rs76084343	16:50281243-50281243	C	intron_variant	MODIFIER	ADCY7
rs78992650	16:50285648-50285648	T	regulatory_region_variant	MODIFIER	ADCY7
rs56342387	16:50340027-50340027	A	downstream_gene_variant	MODIFIER	ADCY7
rs78051832	16:50343311-50343311	T	downstream_gene_variant	MODIFIER	ADCY7
rs7459733	8:131936877-131936877	C	intron_variant	MODIFIER	ADCY8
rs16904358	8:131802394-131802394	G	intron_variant	MODIFIER	ADCY8
rs11775091	8:132010909-132010909	T	intron_variant	MODIFIER	ADCY8
rs976266	8:131883786-131883786	A	intron_variant	MODIFIER	ADCY8
rs1160218	8:132043798-132043798	T	intron_variant	MODIFIER	ADCY8
rs72712432	8:131798644-131798644	C	intron_variant	MODIFIER	ADCY8
rs263259	8:131855965-131855965	G	intron_variant	MODIFIER	ADCY8
rs263239	8:131865018-131865018	C	intron_variant	MODIFIER	ADCY8
rs13274422	8:131917676-131917676	C	intron_variant	MODIFIER	ADCY8
rs4736726	8:131961279-131961279	G	intron_variant	MODIFIER	ADCY8
rs263237	8:131812899-131812899	T	intron_variant	MODIFIER	ADCY8
rs12678910	8:131815333-131815333	G	intron_variant	MODIFIER	ADCY8
rs263232	8:131808169-131808169	A	intron_variant	MODIFIER	ADCY8
rs7460331	8:131898836-131898836	A	intron_variant	MODIFIER	ADCY8
rs10093375	8:131833993-131833993	G	intron_variant	MODIFIER	ADCY8
rs2664380	8:131848815-131848815	T	intron_variant	MODIFIER	ADCY8
rs12549142	8:131871971-131871971	A	intron_variant	MODIFIER	ADCY8
rs448852	8:131865742-131865742	C	intron_variant	MODIFIER	ADCY8
rs7845319	8:131893905-131893905	C	intron_variant	MODIFIER	ADCY8
rs79748003	8:131875133-131875133	C	intron_variant	MODIFIER	ADCY8
rs16904401	8:132057526-132057526	G	upstream_gene_variant	MODIFIER	ADCY8
rs72714500	8:131970428-131970428	T	intron_variant	MODIFIER	ADCY8
rs2954689	8:131881275-131881275	A	intron_variant	MODIFIER	ADCY8
rs1435451	8:131895286-131895286	T	intron_variant	MODIFIER	ADCY8
rs2572865	8:131787986-131787986	C	downstream_gene_variant	MODIFIER	ADCY8
rs1509851	8:131820892-131820892	T	intron_variant	MODIFIER	ADCY8
rs1605902	8:131873689-131873689	G	intron_variant	MODIFIER	ADCY8
rs190527	8:131846292-131846292	A	intron_variant	MODIFIER	ADCY8
rs17248420	8:131896535-131896535	T	intron_variant	MODIFIER	ADCY8
rs11998608	8:131869187-131869187	A	intron_variant	MODIFIER	ADCY8
rs75196261	8:131832278-131832278	A	intron_variant	MODIFIER	ADCY8
rs263274	8:131831089-131831089	G	intron_variant	MODIFIER	ADCY8
rs2304396	8:131833823-131833823	C	intron_variant	MODIFIER	ADCY8
rs1897982	8:131825484-131825484	T	intron_variant	MODIFIER	ADCY8
rs263253	8:131823795-131823795	A	intron_variant	MODIFIER	ADCY8
rs965814	8:131894883-131894883	A	intron_variant	MODIFIER	ADCY8
rs2664387	8:131819419-131819419	A	intron_variant	MODIFIER	ADCY8
rs16904362	8:131812287-131812287	T	intron_variant	MODIFIER	ADCY8
rs1435447	8:131878994-131878994	C	TF_binding_site_variant	MODIFIER	ADCY8
rs412723	8:131866339-131866339	A	intron_variant	MODIFIER	ADCY8
rs78221212	8:132004622-132004622	G	upstream_gene_variant	MODIFIER	ADCY8
rs67683764	8:131995793-131995793	A	intron_variant	MODIFIER	ADCY8
rs34659468	8:131819170-131819170	A	intron_variant	MODIFIER	ADCY8
rs11781742	8:131986350-131986350	C	intron_variant	MODIFIER	ADCY8
rs117096465	8:132028015-132028015	A	intron_variant	MODIFIER	ADCY8
rs7815151	8:132004724-132004724	T	upstream_gene_variant	MODIFIER	ADCY8
rs55879109	8:131833755-131833755	T	intron_variant	MODIFIER	ADCY8
rs913818	8:132053412-132053412	C	upstream_gene_variant	MODIFIER	ADCY8
rs3829210	8:132054152-132054152	A	upstream_gene_variant	MODIFIER	ADCY8
rs1605901	8:131873276-131873276	C	intron_variant	MODIFIER	ADCY8
rs62518092	8:131872803-131872803	G	intron_variant	MODIFIER	ADCY8
rs12547373	8:131811775-131811775	G	intron_variant	MODIFIER	ADCY8
rs1396980	8:131842636-131842636	T	intron_variant	MODIFIER	ADCY8
rs2954692	8:131884471-131884471	A	intron_variant	MODIFIER	ADCY8
rs263262	8:131835919-131835919	A	intron_variant	MODIFIER	ADCY8
rs7843816	8:131797044-131797044	A	intron_variant	MODIFIER	ADCY8
rs6470861	8:131936854-131936854	G	intron_variant	MODIFIER	ADCY8
rs56235569	8:131912567-131912567	G	downstream_gene_variant	MODIFIER	ADCY8
rs7820461	8:131880553-131880553	C	intron_variant	MODIFIER	ADCY8
rs55798213	8:131845811-131845811	A	intron_variant	MODIFIER	ADCY8
rs56222724	8:131820109-131820109	G	intron_variant	MODIFIER	ADCY8
rs1576393	8:132004161-132004161	A	upstream_gene_variant	MODIFIER	ADCY8
rs73716260	8:131814503-131814503	C	intron_variant	MODIFIER	ADCY8
rs62518060	8:131842523-131842523	T	intron_variant	MODIFIER	ADCY8
rs16929	8:131958259-131958259	C	intron_variant	MODIFIER	ADCY8
rs4736732	8:132024652-132024652	C	intron_variant	MODIFIER	ADCY8
rs67576008	8:132046937-132046937	C	intron_variant	MODIFIER	ADCY8
rs7460412	8:131952279-131952279	A	intron_variant	MODIFIER	ADCY8
rs884423	8:132044385-132044385	T	intron_variant	MODIFIER	ADCY8
rs55681582	8:132055666-132055666	G	upstream_gene_variant	MODIFIER	ADCY8
rs75707662	8:131878963-131878963	G	intron_variant	MODIFIER	ADCY8
rs6992043	8:131953499-131953499	T	intron_variant	MODIFIER	ADCY8
rs17227830	8:131856043-131856043	A	intron_variant	MODIFIER	ADCY8
rs55770487	8:131819958-131819958	T	intron_variant	MODIFIER	ADCY8
rs6651256	8:131847917-131847917	T	intron_variant	MODIFIER	ADCY8
rs74838753	8:131881274-131881274	A	intron_variant	MODIFIER	ADCY8
rs7000229	8:131811821-131811821	T	intron_variant	MODIFIER	ADCY8
rs72712446	8:131816386-131816386	C	intron_variant	MODIFIER	ADCY8
rs28416041	8:131922214-131922214	C	intron_variant	MODIFIER	ADCY8
rs17327852	8:132000301-132000301	T	intron_variant	MODIFIER	ADCY8
rs12334868	8:131954652-131954652	C	intron_variant	MODIFIER	ADCY8
rs3829032	8:131833036-131833036	T	intron_variant	MODIFIER	ADCY8
rs7824237	8:132006202-132006202	T	upstream_gene_variant	MODIFIER	ADCY8
rs17226545	8:131817691-131817691	C	intron_variant	MODIFIER	ADCY8
rs75977191	8:131832822-131832822	G	intron_variant	MODIFIER	ADCY8
rs963215	8:131802718-131802718	A	intron_variant	MODIFIER	ADCY8
rs7459542	8:131928323-131928323	A	intron_variant	MODIFIER	ADCY8
rs7815277	8:131960656-131960656	C	intron_variant	MODIFIER	ADCY8
rs10505568	8:132037550-132037550	C	intron_variant	MODIFIER	ADCY8
rs9297816	8:132011279-132011279	A	intron_variant	MODIFIER	ADCY8
rs2954691	8:131883241-131883241	C	intron_variant	MODIFIER	ADCY8
rs12678370	8:131997397-131997397	C	intron_variant	MODIFIER	ADCY8
rs183800	8:131788035-131788035	C	downstream_gene_variant	MODIFIER	ADCY8
rs2076974	10:111820311-111820311	C	intron_variant,non_coding_transcript_variant	MODIFIER	ADD3
rs2066702	4:100229017-100229017	A	missense_variant	MODERATE	ADH1B
rs1229984	4:100239319-100239319	C	non_coding_transcript_exon_variant	MODIFIER	ADH1B
rs28542574	4:100043933-100043933	A	downstream_gene_variant	MODIFIER	ADH4
rs6998591	8:26650822-26650822	C	intron_variant,non_coding_transcript_variant	MODIFIER	ADRA1A
rs483392	8:26729741-26729741	A	upstream_gene_variant	MODIFIER	ADRA1A
rs113426706	8:26654235-26654235	T	intron_variant	MODIFIER	ADRA1A
rs58623861	8:26636981-26636981	A	intron_variant,non_coding_transcript_variant	MODIFIER	ADRA1A
rs10093667	8:26704875-26704875	T	intron_variant	MODIFIER	ADRA1A
rs3808585	8:26724326-26724326	G	upstream_gene_variant	MODIFIER	ADRA1A
rs12543439	8:26707501-26707501	A	downstream_gene_variant	MODIFIER	ADRA1A
rs559920	8:26728156-26728156	C	upstream_gene_variant	MODIFIER	ADRA1A
rs11779546	8:26674936-26674936	G	intron_variant	MODIFIER	ADRA1A
rs6557948	8:26647268-26647268	G	intron_variant	MODIFIER	ADRA1A
rs79347712	8:26715449-26715449	A	downstream_gene_variant	MODIFIER	ADRA1A
rs558455	8:26705581-26705581	G	intron_variant	MODIFIER	ADRA1A
rs10102186	8:26624651-26624651	C	downstream_gene_variant	MODIFIER	ADRA1A
rs12547624	8:26683805-26683805	T	intron_variant,non_coding_transcript_variant	MODIFIER	ADRA1A
rs4732853	8:26610651-26610651	A	downstream_gene_variant	MODIFIER	ADRA1A
rs17055923	8:26611846-26611846	A	downstream_gene_variant	MODIFIER	ADRA1A
rs7816340	8:26665587-26665587	G	intron_variant	MODIFIER	ADRA1A
rs73231567	8:26672913-26672913	G	intron_variant,NMD_transcript_variant	MODIFIER	ADRA1A
rs7835853	8:26662246-26662246	T	intron_variant,non_coding_transcript_variant	MODIFIER	ADRA1A
rs62492214	8:26653665-26653665	T	intron_variant,NMD_transcript_variant	MODIFIER	ADRA1A
rs7007101	8:26612058-26612058	C	downstream_gene_variant	MODIFIER	ADRA1A
rs11135954	8:26605541-26605541	G	downstream_gene_variant	MODIFIER	ADRA1A
rs4732868	8:26639559-26639559	A	intron_variant	MODIFIER	ADRA1A
rs512130	8:26710791-26710791	T	downstream_gene_variant	MODIFIER	ADRA1A
rs77958271	8:26702953-26702953	A	intron_variant	MODIFIER	ADRA1A
rs73231575	8:26679581-26679581	G	intron_variant,NMD_transcript_variant	MODIFIER	ADRA1A
rs6998410	8:26642816-26642816	T	intron_variant,NMD_transcript_variant	MODIFIER	ADRA1A
rs544215	8:26712028-26712028	G	downstream_gene_variant	MODIFIER	ADRA1A
rs17333700	8:26623401-26623401	C	downstream_gene_variant	MODIFIER	ADRA1A
rs11782159	8:26712981-26712981	C	upstream_gene_variant	MODIFIER	ADRA1A
rs12676550	8:26642014-26642014	A	intron_variant,non_coding_transcript_variant	MODIFIER	ADRA1A
rs28579919	8:26682614-26682614	G	intron_variant,NMD_transcript_variant	MODIFIER	ADRA1A
rs563097	8:26717123-26717123	G	upstream_gene_variant	MODIFIER	ADRA1A
rs76338481	8:26713755-26713755	A	upstream_gene_variant	MODIFIER	ADRA1A
rs4732682	8:26720893-26720893	T	intron_variant	MODIFIER	ADRA1A
rs34776066	8:26727261-26727261	G	upstream_gene_variant	MODIFIER	ADRA1A
rs3739216	8:26627249-26627249	T	downstream_gene_variant	MODIFIER	ADRA1A
rs13257637	8:26673902-26673902	A	intron_variant	MODIFIER	ADRA1A
rs9314327	8:26603955-26603955	C	downstream_gene_variant	MODIFIER	ADRA1A
rs12679964	8:26668425-26668425	A	intron_variant	MODIFIER	ADRA1A
rs4732957	8:26718880-26718880	G	intron_variant	MODIFIER	ADRA1A
rs570043	8:26717575-26717575	T	intron_variant	MODIFIER	ADRA1A
rs1157690	8:26610152-26610152	T	downstream_gene_variant	MODIFIER	ADRA1A
rs1390512	8:26683228-26683228	G	intron_variant	MODIFIER	ADRA1A
rs59728462	8:26636158-26636158	C	downstream_gene_variant	MODIFIER	ADRA1A
rs11781115	8:26681450-26681450	C	intron_variant	MODIFIER	ADRA1A
rs7820633	8:26683792-26683792	C	intron_variant,NMD_transcript_variant	MODIFIER	ADRA1A
rs61759703	8:26613122-26613122	T	downstream_gene_variant	MODIFIER	ADRA1A
rs498917	8:26719703-26719703	C	intron_variant,NMD_transcript_variant	MODIFIER	ADRA1A
rs523851	8:26703768-26703768	A	intron_variant	MODIFIER	ADRA1A
rs4732646	8:26636585-26636585	T	intron_variant	MODIFIER	ADRA1A
rs4732897	8:26670795-26670795	G	intron_variant	MODIFIER	ADRA1A
rs73229688	8:26608636-26608636	C	intron_variant,NMD_transcript_variant	MODIFIER	ADRA1A
rs13282836	8:26678206-26678206	T	intron_variant,NMD_transcript_variant	MODIFIER	ADRA1A
rs34280143	8:26607762-26607762	G	intron_variant	MODIFIER	ADRA1A
rs61762870	8:26700750-26700750	T	intron_variant	MODIFIER	ADRA1A
rs28658238	8:26637684-26637684	T	intron_variant	MODIFIER	ADRA1A
rs73680932	8:26682525-26682525	T	intron_variant	MODIFIER	ADRA1A
rs4416829	8:26682677-26682677	C	intron_variant	MODIFIER	ADRA1A
rs922733	8:26727370-26727370	A	upstream_gene_variant	MODIFIER	ADRA1A
rs73231578	8:26681200-26681200	T	intron_variant	MODIFIER	ADRA1A
rs61758614	8:26604873-26604873	T	downstream_gene_variant	MODIFIER	ADRA1A
rs79833674	8:26702067-26702067	A	intron_variant,NMD_transcript_variant	MODIFIER	ADRA1A
rs4732860	8:26620117-26620117	C	downstream_gene_variant	MODIFIER	ADRA1A
rs58721600	8:26644263-26644263	C	intron_variant	MODIFIER	ADRA1A
rs1472346	8:26601394-26601394	T	downstream_gene_variant	MODIFIER	ADRA1A
rs80033897	8:26707785-26707785	T	downstream_gene_variant	MODIFIER	ADRA1A
rs117681398	8:26718830-26718830	G	intron_variant,NMD_transcript_variant	MODIFIER	ADRA1A
rs13264987	8:26641440-26641440	C	intron_variant,non_coding_transcript_variant	MODIFIER	ADRA1A
rs4732902	8:26679578-26679578	G	intron_variant,NMD_transcript_variant	MODIFIER	ADRA1A
rs7737796	5:159369429-159369429	A	intron_variant	MODIFIER	ADRA1B
rs1019920	5:159339533-159339533	C	upstream_gene_variant	MODIFIER	ADRA1B
rs72808195	5:159351652-159351652	A	intron_variant	MODIFIER	ADRA1B
rs2030373	5:159347481-159347481	G	intron_variant	MODIFIER	ADRA1B
rs72808196	5:159354484-159354484	T	intron_variant	MODIFIER	ADRA1B
rs7736759	5:159392856-159392856	G	intron_variant	MODIFIER	ADRA1B
rs4921100	5:159369315-159369315	T	intron_variant	MODIFIER	ADRA1B
[truncated: 4,839 more rows]

## Sheet: Sheet1
SYMBOL	Freq.	Percent	Cum.
		1349	19.73
ABCA1	1	0.01	19.74
ABCC12	1	0.01	19.76
ABO	1	0.01	19.77
AC002558.1	1	0.01	19.79
AC005009.1	2	0.03	19.82
AC005009.2	1	0.01	19.83
AC005609.2	1	0.01	19.84
AC006466.5	2	0.03	19.87
AC007787.2	1	0.01	19.89
AC007879.5	13	0.19	20.08
AC008074.3	1	0.01	20.09
AC011343.1	1	0.01	20.11
AC013267.1	2	0.03	20.14
AC013429.4	1	0.01	20.15
AC016768.1	1	0.01	20.17
AC018705.5	2	0.03	20.2
AC018890.4	8	0.12	20.31
AC018890.6	48	0.7	21.01
AC024580.1	1	0.01	21.03
AC027228.1	2	0.03	21.06
AC064852.5	1	0.01	21.07
AC068657.2	1	0.01	21.09
AC073254.1	2	0.03	21.12
AC073325.1	7	0.1	21.22
AC073325.2	1	0.01	21.23
AC074286.1	1	0.01	21.25
AC074391.1	7	0.1	21.35
AC090505.5	1	0.01	21.37
AC091969.1	2	0.03	21.4
AC092071.1	4	0.06	21.45
AC093484.4	1	0.01	21.47
AC098828.2	1	0.01	21.48
AC109826.1	7	0.1	21.59
AC141928.1	13	0.19	21.78
AC195454.1	11	0.16	21.94
AC217770.3	1	0.01	21.95
ADAM12	1	0.01	21.97
ADAMTS7	11	0.16	22.13
ADAMTS9	1	0.01	22.14
ADAMTSL3	1	0.01	22.16
ADAR	11	0.16	22.32
ADCY1	50	0.73	23.05
ADCY2	120	1.75	24.8
ADCY3	31	0.45	25.26
ADCY4	9	0.13	25.39
ADCY5	49	0.72	26.1
ADCY6	4	0.06	26.16
ADCY7	36	0.53	26.69
ADCY8	93	1.36	28.05
ADD3	1	0.01	28.06
ADH1B	2	0.03	28.09
ADH4	1	0.01	28.11
ADRA1A	70	1.02	29.13
ADRA1B	23	0.34	29.47
ADRA1D	28	0.41	29.88
ADRA2A	5	0.07	29.95
ADRA2B	2	0.03	29.98
ADRA2C	9	0.13	30.11
ADRB1	2	0.03	30.14
ADRB2	6	0.09	30.23
AKAP13	1	0.01	30.24
AL021917.1	3	0.04	30.29
AL022393.7	1	0.01	30.3
AL133228.1	1	0.01	30.32
AL139300.1	1	0.01	30.33
AL161645.1	1	0.01	30.35
AL161645.2	1	0.01	30.36
AL590403.1	5	0.07	30.43
AL591069.1	2	0.03	30.46
AL606500.1	2	0.03	30.49
AL662831.2	2	0.03	30.52
AL662831.4	1	0.01	30.54
AL662890.2	2	0.03	30.56
AL773535.3	1	0.01	30.58
AL901607.2	1	0.01	30.59
ALDH2	1	0.01	30.61
ALK	2	0.03	30.64
AMBRA1	1	0.01	30.65
AMER3	1	0.01	30.67
ANGPT4	1	0.01	30.68
ANK3	28	0.41	31.09
ANKK1	9	0.13	31.22
ANKS1A	1	0.01	31.24
ANO6	1	0.01	31.25
ANPEP	1	0.01	31.27
APLP2	1	0.01	31.28
ARHGAP18	1	0.01	31.3
ARIH1	1	0.01	31.31
ARPP21	1	0.01	31.32
ARRB2	12	0.18	31.5
ART1	2	0.03	31.53
ARVCF	2	0.03	31.56
AS3MT	4	0.06	31.62
ASB12	1	0.01	31.63
ASPA	2	0.03	31.66
ASS1	1	0.01	31.68
ASTL	3	0.04	31.72
ATP11C	1	0.01	31.73
ATP1A3	1	0.01	31.75
ATP2A2	1	0.01	31.76
ATP6V1B2	3	0.04	31.81
ATXN7L2	1	0.01	31.82
AUTS2	1	0.01	31.84
BAIAP2L2	1	0.01	31.85
BBS7	1	0.01	31.87
BCAR3	1	0.01	31.88
BCL11B	1	0.01	31.9
BCL9	1	0.01	31.91
BDNF	7	0.1	32.01
BDNF-AS	6	0.09	32.1
BICC1	3	0.04	32.14
BRD1	1	0.01	32.16
BRD7	10	0.15	32.3
BRE	1	0.01	32.32
BTBD11	1	0.01	32.33
BTN2A1	3	0.04	32.38
BTN2A3P	1	0.01	32.39
BTN3A2	11	0.16	32.55
BX088523.1	1	0.01	32.57
BX248419.1	2	0.03	32.6
BX294158.5	1	0.01	32.61
BX296568.1	2	0.03	32.64
BX927220.5	1	0.01	32.66
C10orf107	1	0.01	32.67
C10orf32	1	0.01	32.68
C10orf32-ASMT	4	0.06	32.74
C10orf53	13	0.19	32.93
C11orf80	4	0.06	32.99
C15orf53	6	0.09	33.08
C19orf82	1	0.01	33.09
C1orf132	1	0.01	33.11
C20orf112	1	0.01	33.12
C20orf201	1	0.01	33.14
C20orf85	1	0.01	33.15
C21orf59	1	0.01	33.17
C2orf71	1	0.01	33.18
C3orf70	1	0.01	33.2
C5orf49	13	0.19	33.39
C6orf183	1	0.01	33.4
C9orf117	2	0.03	33.43
CA10	1	0.01	33.45
CACNA1C	11	0.16	33.61
CACNA1C-IT2	1	0.01	33.62
CACNA1C-IT3	1	0.01	33.64
CACNA1D	2	0.03	33.66
CACNA2D3	1	0.01	33.68
CACNB2	1	0.01	33.69
CACNB3	8	0.12	33.81
CADM1	1	0.01	33.83
CARM1P1	1	0.01	33.84
CARTPT	7	0.1	33.94
CATSPERD	1	0.01	33.96
CCDC178	1	0.01	33.97
CCDC39	2	0.03	34
CCNA2	2	0.03	34.03
CCNT1	2	0.03	34.06
CCSER1	1	0.01	34.07
CD248	2	0.03	34.1
CD5L	1	0.01	34.12
CDC27	8	0.12	34.24
CDH12	1	0.01	34.25
CDH13	1	0.01	34.26
CDHR5	5	0.07	34.34
CDK14	1	0.01	34.35
CDK5	3	0.04	34.4
CDK5R1	2	0.03	34.43
CELF2	2	0.03	34.45
CENPM	1	0.01	34.47
CENPO	3	0.04	34.51
CES1P2	5	0.07	34.59
CHAT	52	0.76	35.35
CHD8	1	0.01	35.36
CHL1	1	0.01	35.38
CHN1	6	0.09	35.46
CHRM3	1	0.01	35.48
CHRNA1	8	0.12	35.6
CHRNA10	1	0.01	35.61
CHRNA2	19	0.28	35.89
CHRNA3	25	0.37	36.25
CHRNA4	44	0.64	36.9
CHRNA5	14	0.2	37.1
CHRNA6	15	0.22	37.32
CHRNA7	63	0.92	38.24
CHRNA9	17	0.25	38.49
CHRNB1	4	0.06	38.55
CHRNB2	2	0.03	38.58
CHRNB3	5	0.07	38.65
CHRNB4	44	0.64	39.3
CHRND	8	0.12	39.41
CHRNE	2	0.03	39.44
CHRNG	9	0.13	39.57
CIDEB	1	0.01	39.59
CLCN3	1	0.01	39.6
CLPTM1L	7	0.1	39.7
CNNM2	19	0.28	39.98
CNNM4	5	0.07	40.06
CNR1	20	0.29	40.35
CNTN4	2	0.03	40.38
CNTNAP4	2	0.03	40.41
COBL	1	0.01	40.42
COL16A1	1	0.01	40.44
COL20A1	22	0.32	40.76
COL6A5	1	0.01	40.77
COMT	11	0.16	40.93
COX6B1P4	9	0.13	41.06
CR753309.1	1	0.01	41.08
CR753309.2	1	0.01	41.09
CR753835.1	1	0.01	41.11
CR753835.2	1	0.01	41.12
CR759834.1	1	0.01	41.14
CR812479.1	1	0.01	41.15
CR812479.2	1	0.01	41.17
CR812479.3	2	0.03	41.2
CR933842.1	1	0.01	41.21
CRADD	1	0.01	41.23
CREB1	10	0.15	41.37
CRHR1	7	0.1	41.47
CRISPLD1	1	0.01	41.49
CSF2RB	1	0.01	41.5
CSMD1	3	0.04	41.55
CTC-265N9.1	1	0.01	41.56
CTC-490E21.10	52	0.76	42.32
CTC-490E21.12	123	1.8	44.12
CTC-490E21.13	7	0.1	44.22
CTC-550B14.6	1	0.01	44.24
CTC-571O20.1	5	0.07	44.31
CTD-2116N24.1	1	0.01	44.33
CTD-2296D1.2	5	0.07	44.4
CTD-2296D1.3	4	0.06	44.46
CTD-2296D1.4	6	0.09	44.55
CTD-2296D1.5	5	0.07	44.62
CTD-2353F22.1	1	0.01	44.63
CTD-2356P16.6	2	0.03	44.66
CTD-2576D5.4	1	0.01	44.68
CTD-3037G24.3	1	0.01	44.69
CTNNA2	1	0.01	44.71
CTNND2	1	0.01	44.72
CUL3	1	0.01	44.74
CWF19L1	1	0.01	44.75
CXCL1	1	0.01	44.76
CXCL16	5	0.07	44.84
CXorf64	1	0.01	44.85
CYCSP38	1	0.01	44.87
CYP26B1	1	0.01	44.88
CYP2A13	2	0.03	44.91
CYP2A6	95	1.39	46.3
CYP2A7	28	0.41	46.71
CYP2A7P1	143	2.09	48.8
CYP2B6	493	7.21	56.01
CYP2B7P	20	0.29	56.3
CYP2C19	6	0.09	56.39
CYP2E1	11	0.16	56.55
CYP2F1	6	0.09	56.64
CYP2F2P	43	0.63	57.27
CYP2G1P	12	0.18	57.44
CYP2G2P	13	0.19	57.63
CYP2T2P	2	0.03	57.66
CYP2T3P	12	0.18	57.84
DARC	1	0.01	57.85
DASS-397D15.4	1	0.01	57.87
DBH	31	0.45	58.32
DBH-AS1	11	0.16	58.48
DCDC1	1	0.01	58.5
DCDC2	1	0.01	58.51
DCTN4	1	0.01	58.53
DDC	41	0.6	59.13
DDR1	2	0.03	59.15
DDX21	1	0.01	59.17
DDX23	1	0.01	59.18
DEAF1	17	0.25	59.43
DEF8	1	0.01	59.45
DFNA5	1	0.01	59.46
DGKG	1	0.01	59.48
DGKI	1	0.01	59.49
DHH	4	0.06	59.55
DHRS1	2	0.03	59.58
DISC1	2	0.03	59.61
DLGAP5	1	0.01	59.62
DNAH11	2	0.03	59.65
DNAJC27	1	0.01	59.67
DNAJC27-AS1	1	0.01	59.68
DNMT3B	1	0.01	59.7
DOCK2	1	0.01	59.71
DPCR1	3	0.04	59.75
DPF3	1	0.01	59.77
DPP6	1	0.01	59.78
DPYD	2	0.03	59.81
DRD1	10	0.15	59.96
DRD2	26	0.38	60.34
DRD3	36	0.53	60.87
DRD4	7	0.1	60.97
DUSP2	1	0.01	60.98
DVL3	2	0.03	61.01
ECEL1	22	0.32	61.33
EDARADD	5	0.07	61.41
EFCAB4B	1	0.01	61.42
EFR3B	4	0.06	61.48
EGLN2	7	0.1	61.58
EHHADH-AS1	1	0.01	61.6
EIF2B5	4	0.06	61.66
EIF3F	1	0.01	61.67
EIF4E2	9	0.13	61.8
EMD	1	0.01	61.82
ENG	3	0.04	61.86
ENOX1	1	0.01	61.87
EPHB1	1	0.01	61.89
EPHX2	8	0.12	62.01
EPN2	1	0.01	62.02
ERCC6	1	0.01	62.04
ESAM	1	0.01	62.05
ETF1	1	0.01	62.06
EXOC4	1	0.01	62.08
EYA2	1	0.01	62.09
FAM101A	1	0.01	62.11
FAM163B	9	0.13	62.24
FAM211A	1	0.01	62.26
FAM211A-AS1	3	0.04	62.3
FANCA	1	0.01	62.31
FASTKD3	9	0.13	62.45
FBLN2	1	0.01	62.46
FBXO7	2	0.03	62.49
FES	1	0.01	62.5
FEZ1	1	0.01	62.52
FGF10	2	0.03	62.55
FGF11	3	0.04	62.59
FHIT	4	0.06	62.65
FIGNL1	3	0.04	62.69
FLOT1	2	0.03	62.72
FLYWCH1P1	1	0.01	62.74
FNDC4	1	0.01	62.75
FOXD1	1	0.01	62.77
FOXP1	1	0.01	62.78
FPGS	5	0.07	62.85
FUT9	1	0.01	62.87
GABRA2	18	0.26	63.13
GABRA4	22	0.32	63.45
GABRB1	5	0.07	63.53
GAL	1	0.01	63.54
GALNT10	1	0.01	63.56
GALNT2	2	0.03	63.59
GAPDHP25	1	0.01	63.6
GAPDHP40	2	0.03	63.63
GAS7	2	0.03	63.66
GCKR	3	0.04	63.7
GCLC	1	0.01	63.72
GID4	1	0.01	63.73
GLP2R	1	0.01	63.75
GLRX3	1	0.01	63.76
GLT8D1	7	0.1	63.86
GNAI3	1	0.01	63.88
GNB2L1	1	0.01	63.89
GNL3	4	0.06	63.95
GPC3	1	0.01	63.97
GPHN	1	0.01	63.98
GPM6A	1	0.01	64
GPR126	1	0.01	64.01
GPR133	1	0.01	64.02
GPR21	1	0.01	64.04
GPX5	1	0.01	64.05
GRB10	1	0.01	64.07
GRID2	1	0.01	64.08
GRIK5	4	0.06	64.14
GRIN2A	1	0.01	64.16
GRM1	33	0.48	64.64
GRM2	2	0.03	64.67
GRM3	32	0.47	65.14
GRM4	31	0.45	65.59
GRM6	6	0.09	65.68
GRM7	1	0.01	65.69
GRM8	1	0.01	65.71
GTF2H4	2	0.03	65.74
GULOP	1	0.01	65.75
H3F3AP4	8	0.12	65.87
HCG16	1	0.01	65.88
HCG17	1	0.01	65.9
HCG19P	3	0.04	65.94
HCG20	2	0.03	65.97
HCG21	2	0.03	66
HCG27	1	0.01	66.01
HCN1	1	0.01	66.03
HCP5	2	0.03	66.06
HCRTR1	1	0.01	66.07
HCRTR2	27	0.39	66.47
HEATR1	1	0.01	66.48
HERC2	1	0.01	66.5
HFE	2	0.03	66.53
HIST1H1B	1	0.01	66.54
HIST1H1E	1	0.01	66.55
HIST1H1T	1	0.01	66.57
HIST1H2AC	4	0.06	66.63
HIST1H2AJ	1	0.01	66.64
HIST1H2AK	1	0.01	66.66
HIST1H2AL	2	0.03	66.69
HIST1H2BC	8	0.12	66.8
HIST1H2BM	1	0.01	66.82
HIST1H2BN	8	0.12	66.93
HIST1H4C	1	0.01	66.95
HIST1H4K	1	0.01	66.96
HIST1H4PS1	1	0.01	66.98
HLA-DMA	1	0.01	66.99
HLA-DOB	1	0.01	67.01
HLA-DQA1	5	0.07	67.08
HLA-DQB1	2	0.03	67.11
HLA-DQB2	1	0.01	67.12
HLA-DRA	6	0.09	67.21
HLA-DRB1	1	0.01	67.23
HLA-DRB9	16	0.23	67.46
HLA-L	20	0.29	67.75
HLA-N	4	0.06	67.81
HLA-S	1	0.01	67.83
HMCN1	1	0.01	67.84
HNRNPA1P1	1	0.01	67.86
HNRNPA1P16	1	0.01	67.87
HNRNPA1P41	2	0.03	67.9
HRK	1	0.01	67.91
HSPB9	1	0.01	67.93
HTR3A	12	0.18	68.1
HTR3B	20	0.29	68.4
HYKK	11	0.16	68.56
ICAM3	1	0.01	68.57
IFT172	2	0.03	68.6
IFT88	1	0.01	68.62
IGSF8	2	0.03	68.65
IGSF9B	1	0.01	68.66
IKZF4	1	0.01	68.68
IL17RA	1	0.01	68.69
IL4	1	0.01	68.7
IMMT	1	0.01	68.72
INS-IGF2	1	0.01	68.73
INSRR	1	0.01	68.75
IPCEF1	31	0.45	69.2
IREB2	42	0.61	69.82
IRF7	3	0.04	69.86
ITGA9	1	0.01	69.87
ITGB1	1	0.01	69.89
ITIH1	21	0.31	70.2
ITIH3	7	0.1	70.3
ITIH4	2	0.03	70.33
ITIH5	1	0.01	70.34
JAKMIP1	2	0.03	70.37
KBTBD7	1	0.01	70.39
KCNAB1-AS1	1	0.01	70.4
KCNH7	1	0.01	70.42
KCNJ5	1	0.01	70.43
KCNJ6	1	0.01	70.44
KCNJ9	3	0.04	70.49
KCNK3	1	0.01	70.5
KCNMA1	2	0.03	70.53
KCNMB2	1	0.01	70.55
KCNMB4	1	0.01	70.56
KCNN2	1	0.01	70.58
KCNN3	2	0.03	70.61
KCNQ2	37	0.54	71.15
KCNS3	1	0.01	71.16
KCTD1	1	0.01	71.18
KCTD13	1	0.01	71.19
KCTD16	2	0.03	71.22
KDM2A	1	0.01	71.23
KDM3B	1	0.01	71.25
KIAA0020	1	0.01	71.26
KIAA1217	2	0.03	71.29
KIAA1324L	3	0.04	71.34
KITLG	1	0.01	71.35
KMT2D	8	0.12	71.47
LAMA3	1	0.01	71.48
LAMC1	1	0.01	71.5
LARGE	3	0.04	71.54
LHFPL2	1	0.01	71.56
LINC00243	1	0.01	71.57
LINC00478	1	0.01	71.59
LINC00523	1	0.01	71.6
LINC00578	1	0.01	71.61
LINC00701	1	0.01	71.63
LINC00935	12	0.18	71.8
LINC01108	1	0.01	71.82
LL09NC01-254D11.1	32	0.47	72.29
LMAN2L	2	0.03	72.32
LMBR1L	8	0.12	72.43
LPAL2	3	0.04	72.48
LPCAT1	29	0.42	72.9
LRFN4	1	0.01	72.92
LRP5	1	0.01	72.93
LSM3P5	1	0.01	72.95
LY86	1	0.01	72.96
MACROD2	1	0.01	72.97
MAD1L1	3	0.04	73.02
MAGI1	1	0.01	73.03
MAML2	1	0.01	73.05
MAOA	6	0.09	73.14
MAOB	6	0.09	73.22
MAP3K15	1	0.01	73.24
MAPK1	7	0.1	73.34
MAPK10	15	0.22	73.56
MAPKAP1	2	0.03	73.59
MAPT-AS1	2	0.03	73.62
MARCKSL1P1	1	0.01	73.63
MAS1LP1	1	0.01	73.65
MBD5	1	0.01	73.66
MCM4	1	0.01	73.68
MDK	1	0.01	73.69
MECOM	1	0.01	73.71
MED11	2	0.03	73.74
MEF2C-AS1	1	0.01	73.75
METTL21A	7	0.1	73.85
MFHAS1	1	0.01	73.87
MICAL2	1	0.01	73.88
MINK1	3	0.04	73.93
MIR137HG	12	0.18	74.1
MIR2116	1	0.01	74.12
MIR3127	2	0.03	74.14
MIR3911	2	0.03	74.17
MIR4301	4	0.06	74.23
MIR4686	6	0.09	74.32
MIR5001	5	0.07	74.39
MIR5194	1	0.01	74.41
MKL2	1	0.01	74.42
MKLN1	1	0.01	74.44
MLLT3	1	0.01	74.45
MORF4L1	14	0.2	74.66
MREG	2	0.03	74.69
MRFAP1L1	1	0.01	74.7
MTAP	1	0.01	74.71
MTMR6	1	0.01	74.73
MTRR	12	0.18	74.9
MUC22	1	0.01	74.92
MYL3	1	0.01	74.93
MYL4	2	0.03	74.96
MYO1D	6	0.09	75.05
MYO1E	1	0.01	75.07
MYPN	1	0.01	75.08
Metazoa_SRP	3	0.04	75.12
NAB2	1	0.01	75.14
NALCN	1	0.01	75.15
NAV1	1	0.01	75.17
NBAS	1	0.01	75.18
NCOA1	5	0.07	75.26
NCRNA00171	1	0.01	75.27
NCS1	30	0.44	75.71
NECAB1	1	0.01	75.72
NEK4	11	0.16	75.88
NELL1	1	0.01	75.9
NFATC3	1	0.01	75.91
NFATC4	10	0.15	76.06
NFIB	1	0.01	76.07
NFIX	3	0.04	76.12
NFU1P2	1	0.01	76.13
NGF	1	0.01	76.15
NKAPL	1	0.01	76.16
NKX3-2	1	0.01	76.18
NLGN4X	1	0.01	76.19
NOL5BP	1	0.01	76.21
NOP9	3	0.04	76.25
NOS1	2	0.03	76.28
NPAS3	2	0.03	76.31
NPBWR2	1	0.01	76.32
NPHP4	2	0.03	76.35
NR4A2	3	0.04	76.4
NRXN3	1	0.01	76.41
NT5C2	16	0.23	76.65
NTM	2	0.03	76.67
NTRK1	18	0.26	76.94
NTRK3	1	0.01	76.95
NTSR1	1	0.01	76.97
NUP85	1	0.01	76.98
NUP98	3	0.04	77.03
OAS1	1	0.01	77.04
OIT3	1	0.01	77.05
OPRD1	13	0.19	77.24
OPRK1	6	0.09	77.33
OPRL1	3	0.04	77.38
OPRM1	44	0.64	78.02
OR11A1	1	0.01	78.03
OR12D3	2	0.03	78.06
OR2B2	1	0.01	78.08
OR2B3	1	0.01	78.09
OR2B4P	1	0.01	78.11
OR2B7P	1	0.01	78.12
OR2H1	1	0.01	78.14
OR2H5P	1	0.01	78.15
OR2I1P	1	0.01	78.17
OR2W2P	1	0.01	78.18
OR5BM1P	1	0.01	78.2
OR5V1	3	0.04	78.24
OR6L1P	2	0.03	78.27
OR7G1	1	0.01	78.28
OR7M1P	5	0.07	78.36
OR8F1P	1	0.01	78.37
PAIP1P1	2	0.03	78.4
PAK6	1	0.01	78.41
PALLD	1	0.01	78.43
PAPD5	11	0.16	78.59
PARD3	1	0.01	78.6
PARD3B	1	0.01	78.62
PARK2	1	0.01	78.63
PARP10	1	0.01	78.65
PARP15	1	0.01	78.66
PAWR	1	0.01	78.68
PBRM1	34	0.5	79.18
PCDH10	1	0.01	79.19
PCLO	4	0.06	79.25
PCMTD1	1	0.01	79.26
PCNPP1	1	0.01	79.28
PDCD4	1	0.01	79.29
PDZD8	4	0.06	79.35
PEAR1	1	0.01	79.37
PEF1	1	0.01	79.38
PELP1	7	0.1	79.48
PEPD	1	0.01	79.5
PGBD1	5	0.07	79.57
PHF5A	1	0.01	79.58
PHRF1	6	0.09	79.67
PICK1	4	0.06	79.73
PJA1	1	0.01	79.75
PLAC4	1	0.01	79.76
PLCH2	1	0.01	79.77
PLCL1	1	0.01	79.79
PLCXD3	2	0.03	79.82
PLEK2	1	0.01	79.83
PLEKHA5	1	0.01	79.85
PLOD1	1	0.01	79.86
PLS1	1	0.01	79.88
PLXNA4	1	0.01	79.89
PNLIPRP3	2	0.03	79.92
PNMT	1	0.01	79.94
POLR2A	1	0.01	79.95
POLR2F	1	0.01	79.96
POM121L2	2	0.03	79.99
POMC	3	0.04	80.04
POPDC3	1	0.01	80.05
POSTN	1	0.01	80.07
POT1-AS1	1	0.01	80.08
POU2F2	1	0.01	80.1
POU5F1	1	0.01	80.11
PPARG	1	0.01	80.13
PPIAP32	1	0.01	80.14
PPP1R11	2	0.03	80.17
PPP1R16B	1	0.01	80.18
PPP1R18	1	0.01	80.2
PPP1R1B	1	0.01	80.21
PPP1R1C	1	0.01	80.23
PRCC	2	0.03	80.26
PRDM16	1	0.01	80.27
PRKAG1	2	0.03	80.3
PRKD1	1	0.01	80.32
PRORSD1P	1	0.01	80.33
PROX1-AS1	1	0.01	80.35
PRR12	1	0.01	80.36
PRSS29P	1	0.01	80.37
PRSS56	8	0.12	80.49
PSMA4	9	0.13	80.62
PSMD11	3	0.04	80.67
PTGIS	1	0.01	80.68
PTK2B	26	0.38	81.06
PTPLB	5	0.07	81.13
PTPRE	1	0.01	81.15
PTPRG	5	0.07	81.22
PTPRM	1	0.01	81.24
PTPRT	1	0.01	81.25
PTRH1	2	0.03	81.28
PTRHD1	3	0.04	81.32
QTRTD1	3	0.04	81.37
RAB4B	2	0.03	81.4
RABGAP1	1	0.01	81.41
RABGGTA	3	0.04	81.46
RAD51B	1	0.01	81.47
RAPGEF1	1	0.01	81.49
RASIP1	1	0.01	81.5
RCE1	1	0.01	81.52
RDH13	1	0.01	81.53
REEP1	1	0.01	81.54
RERE	1	0.01	81.56
RGS19	3	0.04	81.6
RGS6	3	0.04	81.65
RHEBL1	3	0.04	81.69
RIC3	1	0.01	81.71
RIPK3	6	0.09	81.79
RN7SKP168	1	0.01	81.81
RN7SKP202	1	0.01	81.82
RN7SKP230	1	0.01	81.84
RN7SL171P	1	0.01	81.85
RN7SL579P	1	0.01	81.87
RN7SL635P	1	0.01	81.88
RNA5SP200	3	0.04	81.92
RNA5SP222	3	0.04	81.97
RNA5SP223	6	0.09	82.06
RNA5SP490	2	0.03	82.09
RNF144A	1	0.01	82.1
RNU2-45P	1	0.01	82.11
RNU2-71P	1	0.01	82.13
RNU6-1107P	1	0.01	82.14
RNU6-1259P	2	0.03	82.17
RNU6-802P	5	0.07	82.25
RNU6-856P	4	0.06	82.3
RNU6-994P	1	0.01	82.32
RNU6ATAC16P	4	0.06	82.38
RNU7-73P	1	0.01	82.39
RNU7-74P	5	0.07	82.47
ROPN1L	1	0.01	82.48
RORA	1	0.01	82.49
RP1-212P9.2	1	0.01	82.51
RP1-265C24.5	1	0.01	82.52
RP1-276N6.2	8	0.12	82.64
RP1-69B13.2	4	0.06	82.7
RP1-85F18.5	1	0.01	82.71
RP1-97D16.1	2	0.03	82.74
RP11-104H15.10	1	0.01	82.76
RP11-105N13.4	3	0.04	82.8
RP11-108K14.4	6	0.09	82.89
RP11-1094M14.4	1	0.01	82.9
RP11-115D19.1	2	0.03	82.93
RP11-124D2.3	1	0.01	82.95
RP11-133I21.2	1	0.01	82.96
RP11-138I1.2	1	0.01	82.98
RP11-138I1.3	1	0.01	82.99
RP11-13A1.3	1	0.01	83.01
RP11-13J8.1	1	0.01	83.02
RP11-159N11.3	2	0.03	83.05
RP11-159N11.4	1	0.01	83.07
RP11-160C18.2	20	0.29	83.36
RP11-160C18.4	3	0.04	83.4
RP11-162D9.3	6	0.09	83.49
RP11-174O3.4	1	0.01	83.5
RP11-184A2.3	1	0.01	83.52
RP11-184D12.1	1	0.01	83.53
RP11-21B23.1	1	0.01	83.55
RP11-235E17.3	5	0.07	83.62
RP11-235E17.5	2	0.03	83.65
RP11-261N11.8	25	0.37	84.02
RP11-272L13.3	2	0.03	84.05
RP11-274J15.2	5	0.07	84.12
RP11-275I4.2	1	0.01	84.13
RP11-281O15.4	2	0.03	84.16
RP11-281O15.5	3	0.04	84.21
RP11-285C1.2	1	0.01	84.22
RP11-307L14.1	1	0.01	84.24
RP11-312A15.3	1	0.01	84.25
RP11-314A20.2	1	0.01	84.26
RP11-317B3.2	1	0.01	84.28
RP11-317M22.1	3	0.04	84.32
RP11-323K10.1	2	0.03	84.35
RP11-324J13.2	1	0.01	84.37
RP11-325I22.1	7	0.1	84.47
RP11-325I22.2	26	0.38	84.85
RP11-335K5.2	4	0.06	84.91
RP11-346D14.1	1	0.01	84.92
RP11-367F23.1	1	0.01	84.94
RP11-367N14.2	1	0.01	84.95
RP11-370K11.1	1	0.01	84.97
RP11-379P15.1	1	0.01	84.98
RP11-386G11.3	1	0.01	85
RP11-386G11.5	2	0.03	85.02
RP11-386I14.4	1	0.01	85.04
RP11-399E6.4	2	0.03	85.07
RP11-412B14.1	2	0.03	85.1
RP11-412P11.1	1	0.01	85.11
RP11-420N3.2	1	0.01	85.13
RP11-439I14.2	1	0.01	85.14
RP11-445P17.6	1	0.01	85.16
RP11-452K12.7	1	0.01	85.17
RP11-456D7.1	1	0.01	85.19
RP11-456O19.4	1	0.01	85.2
RP11-458I7.1	1	0.01	85.21
RP11-462G12.1	1	0.01	85.23
RP11-465I4.2	1	0.01	85.24
RP11-466A17.1	1	0.01	85.26
RP11-466A19.1	3	0.04	85.3
RP11-466A19.3	3	0.04	85.35
RP11-466A19.5	5	0.07	85.42
RP11-466A19.6	9	0.13	85.55
RP11-466A19.8	4	0.06	85.61
RP11-479A21.1	14	0.2	85.81
RP11-490G2.2	2	0.03	85.84
RP11-496I9.1	1	0.01	85.86
RP11-501J20.5	3	0.04	85.9
RP11-507B12.2	1	0.01	85.92
RP11-509E16.1	4	0.06	85.98
RP11-523L20.2	1	0.01	85.99
RP11-536C5.2	1	0.01	86
RP11-537P22.2	1	0.01	86.02
RP11-553L6.2	6	0.09	86.11
RP11-553L6.3	5	0.07	86.18
RP11-579D7.4	2	0.03	86.21
RP11-579D7.8	3	0.04	86.25
RP11-586K2.1	23	0.34	86.59
RP11-587D21.4	3	0.04	86.63
RP11-616M22.10	1	0.01	86.65
RP11-61L14.6	6	0.09	86.74
RP11-624C23.1	2	0.03	86.77
RP11-634B7.4	1	0.01	86.78
RP11-638L3.1	1	0.01	86.79
RP11-644K8.1	1	0.01	86.81
RP11-650L12.1	3	0.04	86.85
RP11-650L12.2	2	0.03	86.88
RP11-659O3.1	1	0.01	86.9
RP11-677M14.2	1	0.01	86.91
RP11-680E19.1	1	0.01	86.93
RP11-69I13.1	1	0.01	86.94
RP11-708B6.2	1	0.01	86.96
RP11-711G10.1	3	0.04	87
RP11-724N1.1	1	0.01	87.01
RP11-737F9.1	7	0.1	87.12
RP11-737F9.2	1	0.01	87.13
RP11-754B17.1	1	0.01	87.15
RP11-797D24.3	1	0.01	87.16
RP11-797D24.4	1	0.01	87.17
RP11-799O21.2	1	0.01	87.19
RP11-820L6.1	1	0.01	87.2
RP11-867G23.13	1	0.01	87.22
RP11-884K10.6	2	0.03	87.25
RP11-890B15.2	1	0.01	87.26
RP11-8L2.1	1	0.01	87.28
RP11-955H22.3	1	0.01	87.29
RP11-960D24.1	1	0.01	87.31
RP13-143G15.4	1	0.01	87.32
RP3-398G3.5	3	0.04	87.36
RP3-518E13.2	1	0.01	87.38
RP4-598G3.1	1	0.01	87.39
RP4-601P9.2	1	0.01	87.41
RP4-758J18.2	1	0.01	87.42
RP4-779E11.3	7	0.1	87.53
RP4-798P15.3	1	0.01	87.54
RP5-874C20.3	5	0.07	87.61
RP5-874C20.6	3	0.04	87.66
RP5-966M1.4	1	0.01	87.67
RP5-966M1.5	1	0.01	87.69
RPL18P11	5	0.07	87.76
RPL21P109	1	0.01	87.77
RPL21P116	2	0.03	87.8
RPS17P1	1	0.01	87.82
RPS23	1	0.01	87.83
RPS3AP43	1	0.01	87.85
RPSAP2	2	0.03	87.88
RRBP1	1	0.01	87.89
RSAD2	1	0.01	87.91
RSL24D1P1	1	0.01	87.92
RSPO2	1	0.01	87.94
RTTN	2	0.03	87.96
RUNX1	1	0.01	87.98
RXRG	3	0.04	88.02
SAG	1	0.01	88.04
SAMD4B	1	0.01	88.05
SARDH	31	0.45	88.51
SARNP	1	0.01	88.52
SATB2	1	0.01	88.53
SCAND3	1	0.01	88.55
SCT	1	0.01	88.56
SDCCAG8	3	0.04	88.61
SDK1	1	0.01	88.62
SEC22A	3	0.04	88.67
SEMA6D	1	0.01	88.68
SEPT7P2	4	0.06	88.74
SF1	1	0.01	88.75
SF3B1	1	0.01	88.77
SFMBT2	2	0.03	88.8
SFPQ	1	0.01	88.81
SFSWAP	3	0.04	88.86
SFXN1	5	0.07	88.93
SH2D2A	3	0.04	88.97
SH2D3C	5	0.07	89.05
SH3PXD2A	2	0.03	89.08
SH3TC2	6	0.09	89.16
SHC4	1	0.01	89.18
SHISA4	1	0.01	89.19
SHPK	5	0.07	89.27
SIL1	1	0.01	89.28
SIPA1L2	2	0.03	89.31
SKAP1	1	0.01	89.32
SLC12A9	1	0.01	89.34
SLC16A8	3	0.04	89.38
SLC17A1	2	0.03	89.41
SLC17A4	3	0.04	89.46
SLC18A1	20	0.29	89.75
SLC18A2	11	0.16	89.91
SLC18A3	5	0.07	89.98
SLC22A1	19	0.28	90.26
SLC22A2	51	0.75	91.01
SLC22A23	1	0.01	91.02
SLC22A3	13	0.19	91.21
SLC24A5	1	0.01	91.23
SLC25A21	33	0.48	91.71
SLC26A7	1	0.01	91.72
SLC29A3	1	0.01	91.74
SLC2A9	2	0.03	91.77
SLC30A9	1	0.01	91.78
SLC35F3	1	0.01	91.8
SLC39A8	1	0.01	91.81
SLC45A4	1	0.01	91.83
SLC4A2	3	0.04	91.87
SLC6A2	58	0.85	92.72
SLC6A3	50	0.73	93.45
SMAD5	1	0.01	93.46
SMIM4	1	0.01	93.48
SMOX	15	0.22	93.7
SMYD3	1	0.01	93.71
SNCA	16	0.23	93.95
SNORD115-35	1	0.01	93.96
SNORD14	1	0.01	93.97
SNORD33	1	0.01	93.99
SNORD69	1	0.01	94
SNORD74	1	0.01	94.02
SNTB1	1	0.01	94.03
SOX2-OT	1	0.01	94.05
SP4	1	0.01	94.06
SPATA22	7	0.1	94.16
SPCS1	2	0.03	94.19
SPON1	1	0.01	94.21
SPRN	5	0.07	94.28
SPTBN2	1	0.01	94.3
SRPK2	1	0.01	94.31
SRRT	2	0.03	94.34
STAG1	1	0.01	94.36
STK32B	1	0.01	94.37
STT3A	2	0.03	94.4
SUFU	1	0.01	94.41
SYCE1	4	0.06	94.47
SYNE1	60	0.88	95.35
SYNPO2	1	0.01	95.36
SYNPR	1	0.01	95.38
SYT4	1	0.01	95.39
SYTL3	1	0.01	95.41
TAZ	1	0.01	95.42
TBC1D32	3	0.04	95.47
TBC1D4	1	0.01	95.48
TCEA3	1	0.01	95.5
TCF4	3	0.04	95.54
TDP1	1	0.01	95.55
TDRD10	3	0.04	95.6
TENM2	1	0.01	95.61
TENM4	16	0.23	95.85
TEX264	1	0.01	95.86
TGFB1	1	0.01	95.88
TH	2	0.03	95.91
THOC7	1	0.01	95.92
TIGD1	2	0.03	95.95
TKTL1	1	0.01	95.96
TM4SF1-AS1	1	0.01	95.98
TM4SF5	12	0.18	96.15
TMC3	1	0.01	96.17
TMEM100	1	0.01	96.18
TMEM183AP1	1	0.01	96.2
TMTC1	1	0.01	96.21
TNR	1	0.01	96.23
TNRC6A	2	0.03	96.26
TNS1	1	0.01	96.27
TOR2A	3	0.04	96.31
TPRG1-AS1	1	0.01	96.33
TPST2	1	0.01	96.34
TRANK1	12	0.18	96.52
TRIM10	1	0.01	96.53
TRIM15	2	0.03	96.56
TRIM24	1	0.01	96.58
TRIM26	12	0.18	96.75
TRIM27	2	0.03	96.78
TRIM35	1	0.01	96.8
TRIM39	2	0.03	96.83
TRIP6	1	0.01	96.84
TRPC3	9	0.13	96.97
TRPC5	18	0.26	97.24
TRPC5OS	1	0.01	97.25
TRPC7	25	0.37	97.62
TRPC7-AS1	1	0.01	97.63
TRPC7-AS2	1	0.01	97.65
TRPS1	1	0.01	97.66
TRPV1	12	0.18	97.84
TRPV2	2	0.03	97.86
TRPV3	18	0.26	98.13
TSNARE1	1	0.01	98.14
TTC12	9	0.13	98.27
TTC16	1	0.01	98.29
TTL	1	0.01	98.3
TXNRD2	6	0.09	98.39
UBA6	1	0.01	98.41
UBASH3B	3	0.04	98.45
UBE2Q1	1	0.01	98.46
UBQLN1P1	2	0.03	98.49
USP28	5	0.07	98.57
USP5	1	0.01	98.58
UTRN	1	0.01	98.6
WDR11	1	0.01	98.61
WDR27	1	0.01	98.63
WDR54	1	0.01	98.64
WFDC1	1	0.01	98.65
WWC2	1	0.01	98.67
XXbac-BCX196D17.5	1	0.01	98.68
XXbac-BPG13B8.10	2	0.03	98.71
XXbac-BPG308J9.3	2	0.03	98.74
XXbac-BPG308K3.5	2	0.03	98.77
XXbac-BPG308K3.6	1	0.01	98.79
Y_RNA	12	0.18	98.96
ZBTB10	1	0.01	98.98
ZBTB20	1	0.01	98.99
ZCCHC14	1	0.01	99.01
ZEB1	1	0.01	99.02
ZKSCAN3	1	0.01	99.03
ZKSCAN4	6	0.09	99.12
ZKSCAN8	1	0.01	99.14
ZMIZ1	3	0.04	99.18
ZMYND15	7	0.1	99.28
ZNF165	1	0.01	99.3
ZNF184	1	0.01	99.31
ZNF454	4	0.06	99.37
ZNF536	1	0.01	99.39
ZNF80	6	0.09	99.47
ZNF804A	1	0.01	99.49
ZNF90P2	1	0.01	99.5
ZSCAN12	9	0.13	99.63
ZSCAN16	1	0.01	99.65
ZSCAN16-AS1	2	0.03	99.68
ZSCAN23	2	0.03	99.71
ZSCAN31	7	0.1	99.81
ZSCAN9	3	0.04	99.85
snoU13	10	0.15	100
Total		6838	100
